# Supplementary material for: Gut microbiota maturation during early human life induces enterocyte proliferation via microbial metabolites
Source: BMC Microbiol. 2020 Jul 11;20:205. doi: 10.1186/s12866-020-01892-7 (PMC7353703; doi:10.1186/s12866-020-01892-7)
Supplement: Supplementary file 1 — Additional file 1: Supplemental Table 1. LC-MS data collected in positive ion mode. Raw data from term and pre-term LC-MS analysis including mass, retention time, and positive metabolite identification where available. [file 12866_2020_1892_MOESM1_ESM.xls]

## Sheet: Supplemental Table 1
Positive Ion Mode - LC-MS
row.m.z	row.retention.time	Molecular.formula	Name	Term A	Term B	Term C	Term D	Pre-Term A	Pre-Term B	Pre-Term C	Pre-Term D	Pre-Term E
118.086	1.56			6.76667e+07	8.95333e+07	5.20667e+07	123100000	1.88333e+08	2.65333e+08	8.71333e+08	903000000	4.75667e+08
132.102	2.49	C6H13NO2	L-LEUCINE	9.34667e+07	164000000	8.53333e+07	1.40933e+08	37700000	36700000	7.85667e+08	804000000	2.83333e+08
128.019	0.6			97600000	1.29333e+08	7.25667e+07	1.13067e+08	2.05667e+08	1.83667e+08	1.50333e+08	146000000	126000000
166.086	6.13	C9H11NO2	Phenylalanine	1.28667e+08	9.26333e+07	56500000	1.76333e+08	2.60667e+07	2.98333e+07	536000000	6.19667e+08	1.61333e+08
132.102	2.18	C6H13NO2	L-Isoleucine	5.61333e+07	122000000	50000000	9.40333e+07	2.96667e+07	2.99333e+07	7.24333e+08	8.04667e+08	259000000
204.123	4.09	;C9H17NO4	Acyl-Carnitine(2:0);L-Acetylcarnitine	55600000	26700000	14900000	5.25333e+07	1.40547e+06	6.89667e+07	73300000	8.37667e+07	3.90667e+07
148.06	0.75	C5H9NO4;C5H9NO4;C5H9NO4;C5H9NO4	N-METHYL-D-ASPARTIC ACID;O-ACETYL-L-SERINE;L-GLUTAMIC ACID;O-Acetyl-L-Serine	3.09333e+08	65300000	112800000	2.08667e+08	1.07233e+08	1.03633e+08	1110000000	1221666667	2.98333e+08
132.077	0.9	C4H9N3O2	CREATINE	137000000	9.66667e+07	3.95333e+07	2.27333e+08	4.20739e+06	6.19333e+07	146000000	2.19667e+08	106800000
162.112	0.95	C7H15NO3	L-CARNITINE	9.66333e+07	53400000	4.32333e+07	1.57667e+08	2.89667e+07	1.25367e+08	2.14667e+08	2.34333e+08	206000000
208.116	7.7	C11H9D3N2O2	Tryptophan-2,3,3-D3	96700000	1.01967e+08	111000000	104100000	1.01967e+08	9.74333e+07	9.70667e+07	9.09667e+07	105900000
110.009	0.6			5.20333e+07	6.56333e+07	3.65667e+07	5.28333e+07	1.11067e+08	94800000	79700000	7.73667e+07	67700000
116.071	0.85	C5H9NO2	L-PROLINE	86400000	6.36667e+07	4.05667e+07	8.70667e+07	45200000	4.04333e+07	4.51333e+08	482000000	1.69333e+08
104.107	0.81	C5H13NO	Choline	1.25667e+08	1.11833e+08	94200000	1.37333e+08	63800000	37400000	3.02667e+07	3.87667e+07	6.68667e+07
254.16	6.45			4.24667e+07	48300000	29600000	2.12119e+06	228000000	183000000	9.31667e+07	1.16667e+08	8.23667e+07
125.986	1.08			5.10333e+07	52600000	4.97667e+07	1.95667e+07	16700000	3.08667e+07	1.79333e+07	2.20667e+07	31700000
147.076	0.73	C5H10N2O3	L-GLUTAMINE	51300000	1.15133e+08	1.49667e+08	1.85667e+08	9.87625e+06	29900000	1.08967e+08	1.44667e+08	44500000
151.035	0.6			26400000	3.24333e+07	18500000	2.68333e+07	53500000	4.72667e+07	3.85333e+07	37600000	33700000
205.097	7.71	C11H12N2O2	Tryptophan	96900000	5.15333e+07	5.07333e+07	1.16633e+08	1.79667e+07	3.47667e+07	4.11333e+08	459000000	165000000
143.997	0.6			2.42667e+07	2.61667e+07	25100000	1.07305e+07	7.96596e+06	15300000	8.61836e+06	1.05235e+07	14800000
138.122	2.49	(*CH3)2*CH*CH2*CH(NH2)*COOH	L-Leucine 13C6	1.95333e+07	18600000	21200000	20500000	2.07667e+07	2.02667e+07	7.03841e+06	6.50694e+06	1.54667e+07
90.0554	0.7	C3H7NO2	ALANINE/SARCOSINE	3.95667e+07	27100000	1.70667e+07	8.34333e+07	24300000	1.08504e+07	1.69333e+08	1.77667e+08	7.56333e+07
182.081	10.07	C14H19NO5	BOC-L-Tyrosine	34100000	3.43667e+07	3.64333e+07	3.60333e+07	3.22333e+07	3.58333e+07	38500000	3.60667e+07	3.69667e+07
114.066	0.93	C4H7N3O	CREATININE	2.40333e+07	101400000	23600000	3.52667e+07	8.68139e+06	59100000	36700000	51900000	2.21667e+07
90.5262	0.63			4.25667e+07	4.53667e+07	4.09333e+07	1.55333e+07	1.47667e+07	27400000	15900000	18900000	2.74667e+07
130.05	1.83	C5H7NO3;C5H7NO3	5-OXO-L-PROLINE;Pyroglutamic Acid	5.70482e+06	4.22632e+06	2.03848e+06	2.27667e+07	2.18333e+08	151000000	50800000	5.31667e+07	1.82333e+07
166.053	0.78	C5H11NO3S	Methionine Sulfoxide	2.88667e+07	4.72333e+07	2.55667e+07	18400000	1.12481e+07	3.25667e+07	345000000	3.36333e+08	7.40667e+07
146.03	0.6			17000000	2.28667e+07	1.31279e+07	2.16667e+07	35500000	32200000	25300000	2.52333e+07	2.13333e+07
130.017	0.6			14500000	1.93333e+07	1.06428e+07	1.67667e+07	3.06667e+07	2.72667e+07	2.23333e+07	21600000	1.87667e+07
182.081	3.36	C9H11NO3;C9H11NO3	2-Hydroxyphenylalanine;L-TYROSINE	4.58667e+07	3.12333e+07	1.98667e+07	7.09333e+07	3.75353e+06	5.22906e+06	9.72296e+06	1.23215e+07	4.07987e+06
166.086	11.49	C14H19NO4	BOC-D-Phenylalanine	21800000	20400000	2.08667e+07	22600000	21900000	2.14667e+07	23100000	2.06667e+07	2.26667e+07
160.133	2.73			1.51538e+07	1.13398e+07	9.06362e+06	8.12532e+06	2.4965e+06	1.72718e+06	3.94333e+07	4.08667e+07	4.67333e+07
120.066	0.73	C4H9NO3	THREONINE/HOMOSERINE	1.25333e+08	5.66667e+07	7.06333e+07	7.10333e+07	1.67333e+07	1.24333e+07	13800000	1.72667e+07	1.04848e+07
135.095	0.9	C4H8D3N3O3	Creatine-D3	21700000	1.77333e+07	21300000	1.48333e+07	27200000	1.52333e+07	1.56667e+07	14600000	1.32333e+07
142.165	2.46	C6H3D10NO2	L-Leucine-D10	1.07556e+07	1.17665e+07	1.16386e+07	1.28906e+07	1.09372e+07	1.04404e+07	9.21358e+06	9.22155e+06	1.30794e+07
249.086	11.52			21100000	2.00667e+07	1.80667e+07	2.22667e+07	1.97333e+07	1.83667e+07	18600000	1.86333e+07	1.82333e+07
129.02	0.6			1.16277e+07	1.57333e+07	8.49647e+06	1.39333e+07	25800000	2.27333e+07	1.84667e+07	1.77667e+07	15400000
172.106	6.12	*C6H5CH2CH(NH2)COOH	L-Phenylalanine 13C6	1.43333e+07	1.49333e+07	1.41333e+07	1.49667e+07	13800000	1.41667e+07	1.06074e+07	1.05658e+07	1.45667e+07
198.106	7.99	C8H7D3N4O2	Caffeine-D3	1.90667e+07	19600000	16400000	18800000	1.77667e+07	1.82667e+07	1.77667e+07	1.74333e+07	1.72333e+07
156.077	0.68	C6H9N3O2	L-HISTIDINE	2.46333e+07	2.71667e+07	2.74667e+07	4.48667e+07	5.11384e+06	4.93333e+07	1.64333e+08	1.79667e+08	4.25333e+07
205.097	11.53	C16H20N2O4	N-BOC-L-Tryptophan	1.88667e+07	1.78333e+07	1.61667e+07	19800000	1.77667e+07	16500000	1.77333e+07	1.67333e+07	1.62333e+07
198.097	0.73			7.24768e+06	58300000	1.11667e+08	2.64333e+07	14400000	1.50667e+07	1.20137e+06	845510	20400000
105.004	0.6			1.18922e+07	18200000	9.81887e+06	1.67385e+07	2.69333e+07	2.46667e+07	19800000	2.00333e+07	16200000
99.5315	0.61			1.43333e+07	14300000	14500000	5.5875e+06	4.91157e+06	8.95447e+06	5.22752e+06	6.23649e+06	9.20231e+06
79.0184	0.6			2.16667e+07	2.42667e+07	2.20667e+07	8.38811e+06	7.49291e+06	1.45333e+07	8.6929e+06	1.04505e+07	1.48333e+07
82.5376	0.6			9.51498e+06	1.19667e+07	6.60758e+06	9.11517e+06	2.02667e+07	17900000	15200000	14300000	1.27904e+07
471.217	0.72			58400000	1.45667e+08	5.50667e+07	258244	1.13846e+06	471859	1.39626e+07	16400000	1.01763e+07
122.924	0.66			2.07333e+07	28400000	1.52333e+07	15400000	8.95879e+06	30300000	3.26333e+07	37800000	1.34333e+07
310.112	0.81	C11H19NO9	N-ACETYLNEURAMINATE	1.78667e+07	1.16087e+07	1.98173e+06	3.68667e+07	2.14333e+07	1.11758e+07	464845	1.12727e+07	1.49864e+06
203.15	1			3.19578e+06	1.28466e+07	808384	4.9712e+06	1.07165e+07	1.34859e+07	1.55667e+07	1.63333e+07	2.30667e+07
134.045	0.72	C4H7NO4	ASPARTATE	1.73333e+07	1.09117e+07	1.76667e+07	4.62667e+07	1.25333e+07	2.07667e+07	1.67333e+07	16900000	1.87667e+07
209.119	7.71			14500000	1.61667e+07	1.82667e+07	1.65667e+07	1.64333e+07	15600000	1.41667e+07	13567914	16100000
84.9601	0.91			1.16463e+07	1.21667e+07	1.17376e+07	4.63668e+06	3.82448e+06	7.07095e+06	4.19377e+06	4.87377e+06	7.43846e+06
175.119	0.69	C6H14N4O2	L-ARGININE	2.26667e+07	7.89667e+07	4.03667e+07	7.40667e+07	1.2857e+07	31500000	8.70054e+06	1.33333e+07	9.73703e+06
112.006	0.6			7.60602e+06	9.58041e+06	5.34761e+06	7.77772e+06	1.65667e+07	1.38667e+07	11800000	1.14777e+07	9.82976e+06
205.126	4.06			5.68565e+06	2.72405e+06	790369	5.31114e+06	109881	7.07076e+06	7.35859e+06	8.81886e+06	3.96508e+06
189.159	0.71	C9H20N2O2	NEPSILON,NEPSILON,NEPSILON-TRIMETHYLLYSINE	9.13906e+06	1.14671e+07	1.62586e+06	3.8934e+06	1.26401e+07	1.71333e+07	1.46333e+07	2.03333e+07	2.04333e+07
254.16	6.27			8.25769e+06	1.63667e+07	6.16578e+06	2.2735e+06	20500000	1.49667e+07	1.67333e+07	17300000	16000000
218.983	0.57			7.6713e+06	1.22843e+07	5.41217e+06	1.06963e+07	22700000	1.90333e+07	1.52667e+07	15000000	1.16142e+07
86.9931	0.6			6.92886e+06	9.98158e+06	5.4517e+06	8.99141e+06	1.57333e+07	1.37207e+07	1.14145e+07	1.11985e+07	9.48611e+06
156.014	0.6			6.30448e+06	8.52862e+06	4.61185e+06	7.04268e+06	1.38333e+07	11900000	9.92801e+06	9.55586e+06	8.49478e+06
266.159	0.78			4.39667e+07	48600000	27100000	4.25667e+07	5.16667e+07	2.34388e+06	6.48039e+06	14100000	4.43073e+06
127.039	0.82	C6H6O3	5-Hydroxymethyl-2-furaldehyde	9.80577e+06	34300000	1.91667e+07	5.19284e+06	2.818e+06	2.44542e+06	1.61639e+06	1.64423e+06	1.46641e+06
203.052	0.72	C6H12O6	ALDO/KETO-HEXOSE	2.33667e+07	1.00055e+07	2.41667e+07	36400000	3.05689e+06	15600000	503866	474742	3.52667e+07
219.026	0.7			16600000	1.02749e+07	3.71881e+06	2.37667e+07	328779	14500000	382753	864475	2.01333e+07
127.039	0.92	C6H6O3	5-Hydroxymethyl-2-furaldehyde	1.21667e+07	36600000	2.04333e+07	1.76341e+06	2.9003e+06	2.17446e+06	1.72407e+06	1.7019e+06	1.51561e+06
188.101	3.37	HO*C6H4CH2CH(NH2)COOH	L-Tyrosine 13C6	4.56899e+06	4.82245e+06	4.87964e+06	5.05896e+06	4.68935e+06	4.64988e+06	4.62209e+06	4.52677e+06	4.6569e+06
111.009	0.6			6.13677e+06	7.81357e+06	4.28143e+06	6.10634e+06	12900000	1.11819e+07	9.37546e+06	9.1467e+06	8.07238e+06
88.0236	0.61			1.09164e+07	1.18886e+07	1.14489e+07	4.47897e+06	3.74121e+06	7.31738e+06	4.04287e+06	4.89283e+06	7.30795e+06
147.113	0.64	C6H14N2O2	L-LYSINE	1.71333e+07	1.97333e+07	1.60333e+07	7.48468e+06	6.48365e+06	8.95094e+06	4.90946e+06	3.65188e+06	2.19333e+08
309.165	0.7			1.37333e+07	2.47667e+07	4.65855e+06	154848	787896	2.87905e+06	22100000	1.90333e+07	1.50333e+07
132.065	0.73	C5H9NO3;C5H9NO3;C5H9NO3	5-AMINOLEVULINIC ACID;4-HYDROXYPROLINE;trans-4-Hydroxy-L_Proline	2.91064e+06	2.37333e+07	1.34005e+06	3.2642e+06	4.50127e+06	2.41333e+07	5.09988e+06	9.40661e+06	19300000
204.086	0.78			14300000	4.77346e+06	1.43185e+06	1.35667e+07	1.02312e+07	1.85667e+07	1.8165e+06	2.46958e+06	955782
224.112	0.71			1.46667e+07	1.35475e+07	2.5803e+06	3.4978e+06	2.52965e+06	2.90393e+06	15500000	1.54333e+07	3.05333e+07
169.046	0.6			5.1743e+06	6.71608e+06	3.78434e+06	6.20308e+06	1.0389e+07	9.49178e+06	7.47476e+06	7.45269e+06	6.41259e+06
130.086	10.95			7.23497e+06	6.53523e+06	6.87694e+06	6.56542e+06	6.54158e+06	6.03234e+06	6.64443e+06	7.03831e+06	7.38506e+06
166.072	2.61			6.28031e+06	7.51313e+06	1.22904e+06	4.17162e+06	3.63758e+06	1.16124e+07	2.32469e+06	3.16085e+06	4.72119e+06
241.999	0.58			5.21579e+06	7.80878e+06	3.39467e+06	6.38699e+06	14300000	1.18722e+07	9.7326e+06	9.11205e+06	7.79523e+06
512.196	0.82			1.99333e+07	116329	132110	2.26333e+07	11205715	1.49333e+07	33512.2	85966.9	0
242.925	0.66			1.46333e+07	8.80521e+06	8.10717e+06	15900000	1.00668e+07	5.19195e+06	3.43806e+06	4.5951e+06	8.17231e+06
131.118	1.12	C6H14N2O	N-ACETYLPUTRESCINE	4.07255e+06	9.34175e+06	211885	2.72743e+06	7.17667e+07	1.88333e+07	2.09667e+07	1.63333e+07	4.16667e+07
132.998	0.6			5.19189e+06	7.66621e+06	4.06753e+06	7.04111e+06	1.19284e+07	1.06247e+07	8.93713e+06	8.63833e+06	6.84888e+06
72.0814	1.13			5.45013e+06	7.45122e+06	4.22485e+06	1.05853e+07	2.61031e+06	2.02344e+06	7.87667e+07	81500000	2.69333e+07
150.058	1.42	C5H11NO2S	L-METHIONINE	1.33796e+06	6.92454e+06	404571	3.86409e+06	1.91192e+06	1.97368e+06	7.82333e+07	1.51333e+08	1.22333e+07
169.035	1.84	C5H4N4O3	URATE	2.92667e+07	6.40333e+07	5.38595e+06	4.89333e+07	511108	687293	5.35705e+06	2.55333e+07	1.01785e+06
262.139	0.73			1.00484e+07	15200000	7.67066e+06	88338.7	504215	2.45751e+06	1.52333e+07	7.98696e+06	9.69032e+06
258.899	0.67			9.90999e+06	9.51291e+06	6.80891e+06	8.22244e+06	5.36416e+06	7825897	6.35059e+06	7.7915e+06	5.68449e+06
216.95	0.6			7.63029e+06	1.01436e+07	7.182e+06	4.28164e+06	4.00364e+06	6.81916e+06	4.11452e+06	5.0048e+06	6.05484e+06
220.116	8.17			16900000	9.09514e+06	8.88594e+06	1.01581e+07	8.47409e+06	1.12875e+07	9.18483e+06	7.70536e+06	7.01319e+06
217.097	8.19			16900000	4.49434e+06	3.94461e+06	1.06618e+07	2.13382e+06	4.93379e+06	41800000	4.08667e+07	1.12041e+07
274.091	0.83			7.63309e+06	2.77123e+06	883865	19600000	1.28522e+06	4.13941e+06	2.7531e+06	3.63e+06	87364.8
230.186	5.84			3.35243e+06	1.145e+06	432221	672021	1.28001e+07	48400000	5.13178e+06	4.05529e+06	1.3065e+07
163.06	0.78			4.69247e+06	2.35333e+07	4.17333e+07	1.09442e+07	2.41585e+06	2.96803e+06	4.2217e+06	4.71486e+06	4.5113e+06
139.05	1.97	C6H6N2O2	UROCANATE	3.9367e+06	1.22325e+07	4.1171e+06	2.56333e+07	5.38763e+06	7.42814e+06	1.57667e+07	1.3159e+07	2.94178e+06
102.971	0.68			7.83854e+06	9.18277e+06	8.3714e+06	3.6579e+06	2.7143e+06	5.10035e+06	2.93731e+06	3.61669e+06	5.25224e+06
407.238	7.77			4.97329e+06	1.78946e+06	101588	8038.59	109359	224305	4.61667e+07	53900000	4.62333e+07
546.202	0.85			4.35558e+06	3.29399e+06	945950	679589	2.09783e+06	5.37178e+06	4.89626e+06	5.83994e+06	2.34042e+06
153.032	0.6			3.77948e+06	4.58615e+06	2.6672e+06	3.80198e+06	7.58241e+06	6.85377e+06	5.51788e+06	5.34231e+06	4.83531e+06
205.082	0.94			9.97673e+06	2.40667e+07	5.2752e+06	529786	1.49283e+06	2.71537e+06	2.69667e+07	29000000	1.55333e+07
176.102	0.79	C6H13N3O3	CITRULLINE	1.12715e+07	4.79131e+06	1.18275e+06	7.81574e+06	21800000	6.2001e+06	4.38802e+06	1.60333e+07	3.04607e+06
255.164	6.39			5.07029e+06	6.04512e+06	3.6691e+06	247890	2.98333e+07	2.45333e+07	11758170	14600000	10113382
104.071	0.79	C4H9NO2;C4H9NO2;C4H9NO2	4-AMINOBUTANOATE (GABA);2-AMINO-2-METHYLPROPANOATE;3-AMINOISOBUTANOATE	662064	8.06046e+06	179064	793006	1.51515e+06	3.58252e+06	2.40667e+07	2.70333e+07	13600000
137.071	0.91	C7H8N2O	N-Methylnicotinamide	3.70953e+06	31000000	315650	700554	2.96333e+07	134400000	46300000	74000000	9.28333e+07
232.154	7.48	C11H21NO4;C11H21NO4	Isobutyrylcarnitine;Butyrylcarnitine	7.38783e+06	1.07686e+07	3.84133e+06	8.64309e+06	72421.6	4.61615e+06	2.10333e+07	2.70333e+07	15500000
153.066	4.96	C7H8N2O3	N1-Methyl-4-pyridone-5-carboxamide	1.33549e+06	2.0568e+06	413564	1.08597e+06	508310	3.20013e+06	1.30669e+06	1.65855e+06	1.11217e+06
152.036	0.61			3.32727e+06	4.06434e+06	2.22281e+06	3.35846e+06	6.52525e+06	5.77453e+06	4.66909e+06	4.66231e+06	4.19831e+06
145.049	0.77	C4H10O4	ERYTHRITOL	4.2377e+06	2.43667e+07	1.93667e+07	6.33557e+06	2.74898e+06	2.68701e+06	935440	933047	891523
255.133	1.06			8.51671e+06	7.54556e+06	747123	19287.3	106266	90255.1	5.96069e+06	6.92111e+06	4.56337e+06
306.263	11.7			8.50458e+06	1.99453e+06	7.21889e+06	3.20519e+06	3.68747e+06	4.96707e+06	4.21646e+06	5.52317e+06	4.69063e+06
263.087	0.99			2.88652e+06	4.63228e+06	1.58337e+06	866732	1.85791e+06	3.71844e+06	8.53574e+06	8.60774e+06	7.05394e+06
85.0288	0.75			4.13477e+06	1.85667e+07	1.14006e+07	5.01696e+06	2.99043e+06	2.24168e+06	535399	537702	651363
258.108	0.76	C8H20NO6P	Glycerophosphocholine	41700000	4.26334e+06	1.39843e+07	147000000	213815	1.74243e+06	4.44648e+06	4.94299e+06	3.96475e+06
70.0131	0.6			6.78049e+06	7.79014e+06	6.70371e+06	2.31907e+06	2.34276e+06	4.65428e+06	2.686e+06	3.25201e+06	4.59709e+06
132.102	10.97	C11H21NO4	N-BOC-L-tert-Leucine	4.04195e+06	3.57934e+06	3.7899e+06	3.61002e+06	3.53621e+06	3.23034e+06	3.79258e+06	4.0874e+06	4.36014e+06
190.911	0.67			4.66259e+06	5.89924e+06	3389912	3.45784e+06	2.04326e+06	5.79407e+06	5.4845e+06	6.73505e+06	2.77781e+06
325.112	0.84			1.37987e+06	17500000	1.24114e+07	3.68377e+06	1.81298e+06	1.52148e+06	240358	293862	388841
218.138	6.59	C10H19NO4	Proprionylcarnitine	6.78675e+06	3.76963e+06	2.76316e+06	78800000	1.70671e+06	5.45368e+06	3.45667e+07	4.53667e+07	1.30241e+07
203.139	2.38			2.44635e+06	1.74333e+07	497959	3.7998e+06	3.49068e+06	6.69141e+06	2.15059e+06	3.25171e+06	5.07606e+06
170.092	0.72	C7H11N3O2	N(PAI)-METHYL-L-HISTIDINE	2.00863e+06	1.09018e+07	436388	1.38444e+06	288216	9.75601e+06	2.47708e+06	4.6757e+06	6.54587e+06
133.08	0.93			6244934	4.32883e+06	1.74811e+06	10281398	180072	2.71533e+06	6.5769e+06	9.99707e+06	244253
583.347	9.38			0	1150.15	0	5877.87	18900000	2.80667e+07	5.04244e+06	5.36666e+06	2.2834e+06
106.951	0.66			5.08052e+06	4.0657e+06	2.93361e+06	4.70187e+06	2.85096e+06	3.15038e+06	2.62423e+06	3.19997e+06	2.91932e+06
124.923	0.68			3.24306e+06	4.44597e+06	2.35833e+06	2.32164e+06	1.37315e+06	4.72989e+06	5061530	5.96426e+06	2.10923e+06
288.216	10.44	C15H29NO4	Octanoylcarnitine	1.28494e+07	3.45862e+06	3.11611e+06	5.20851e+06	487659	4.25e+06	2.47667e+07	25500000	9.9889e+06
262.103	0.82			5.69997e+06	1.19561e+07	2.95413e+06	476591	1.29569e+06	1.88891e+06	1.39667e+07	1.66667e+07	1.21961e+07
215.139	6.45			866995	2.7759e+06	334033	259934	1.46422e+06	1.28928e+06	1.69177e+06	2.65932e+06	697465
569.29	7.73			9.76807e+06	2.61333e+07	2.80912e+06	20528.5	20132.8	6414.04	2.56562e+06	3.51543e+06	1.67291e+06
91.1136	2.49			1.4841e+06	1.54199e+06	1.59549e+06	1.57047e+06	1.5573e+06	1.54071e+06	771331	690815	1.33393e+06
106.05	0.7	C3H7NO3	L-SERINE	21300000	24700000	23900000	2.65667e+07	5.13183e+06	4.97355e+06	6.38069e+06	5.93828e+06	4.45458e+06
229.154	7.33	C11H20N2O3	Leu Pro	1.07344e+06	1.01516e+07	1.48491e+06	739098	4.71416e+06	4.58385e+06	5.11778e+06	7.38532e+06	3.12949e+06
97.0287	0.87			3.36592e+06	1.03749e+07	8.52656e+06	4.52894e+06	2.52857e+06	1.74336e+06	609914	624691	502244
539.321	9.3			0	4288.17	2280.96	7964.92	2.14667e+07	3.50333e+07	5.05673e+06	5.92289e+06	2.33468e+06
229.129	1.05			2.68538e+06	2.04314e+06	967925	37741.2	892418	1.20542e+06	6.37028e+06	7.43718e+06	2.97273e+06
153.04	2.49			125825	757751	155725	1.62094e+06	5.31209e+06	3.82405e+06	31868	2.33775e+06	0
139.094	4.29			1213.3	2098.83	0	0	515615	1.26235e+06	8.91811e+06	9.53431e+06	5.60536e+06
130.086	1.27	C6H11NO2	PIPECOLATE/L-PIPECOLIC ACID	717943	694751	131701	291050	2.82767e+06	3.40715e+06	6.10082e+06	7.20407e+06	4.66004e+06
434.188	6.4			2724.94	0	0	0	8.23137e+06	3.28883e+06	4.35253e+06	4.28381e+06	5.01769e+06
97.0287	0.75			2.56196e+06	1.02027e+07	7.80018e+06	4.25448e+06	2.48879e+06	1.85739e+06	609914	624691	777975
146.117	1.29	C7H15NO2;C7H15NO2	DEOXYCARNITINE;BUTYROBETAINE	2.07306e+06	1.72706e+06	2.49481e+06	2.2481e+06	1.74333e+08	2.13356e+06	5.8204e+06	6819017	3.5126e+06
229.154	7.2	C11H20N2O3	Leu Pro	537178	1.02656e+07	1.33342e+06	662414	1.96701e+06	2.55468e+06	5.32629e+06	5.66984e+06	2.16093e+06
274.091	0.93			6.66809e+06	2.96479e+06	896590	4.28348e+06	1.30718e+06	5.79125e+06	2.91065e+06	7620139	1.57222e+06
235.092	0.87			2.74317e+06	3.56677e+06	1.40053e+06	529614	684323	1.07573e+06	1.10351e+07	1.19178e+07	4.5248e+06
220.98	0.61			1.97021e+06	3.17204e+06	1.41945e+06	2.78494e+06	5.98227e+06	4.74662e+06	3.93283e+06	3.85112e+06	3.04204e+06
605.361	9.4			0	0	1874.6	7312.23	1.39244e+07	2.15333e+07	3.91634e+06	4.70237e+06	1.93884e+06
174.024	0.6			2.05233e+06	2.60113e+06	1.58241e+06	2.50404e+06	3.99351e+06	3.73916e+06	2.98368e+06	2.84408e+06	2.63007e+06
533.324	9.92	C26H45NO7S	Taurocholic acid (TCA)	1.55333e+07	2.08333e+07	9.68565e+06	2.30333e+07	1.90358e+06	221598	1.83117e+06	914122	1.47846e+06
244.165	1.05			3.80716e+06	2.36025e+06	654975	260799	1.35773e+06	2.28528e+06	2.84905e+06	4.17716e+06	1.10791e+06
219.984	0.6			2.02858e+06	3.2583e+06	1.42924e+06	2.87342e+06	6.0937e+06	5.10144e+06	4.04621e+06	4.00381e+06	3.05661e+06
274.873	0.7			5.50029e+06	8.64154e+06	4.48721e+06	3.4547e+06	2.14443e+06	9.59845e+06	9247869	1.13991e+07	3.01537e+06
241.154	6.05			1.07731e+06	1.21118e+06	74796.6	3.49095e+06	767412	560620	516467	596003	849602
147.03	0.6			2.02111e+06	2.669e+06	1.54619e+06	2.55763e+06	4.16911e+06	3.60847e+06	2.92416e+06	3.00229e+06	2.41114e+06
134.045	8.61	C9H15NO6	N-BOC-L-Aspartic Acid	2.94834e+06	2.98359e+06	3.15511e+06	3.33496e+06	3.05907e+06	2.85688e+06	2.98116e+06	2.98446e+06	2.97682e+06
384.149	0.8			1.57953e+06	1.87979e+06	470455	1.13656e+06	542934	6.62523e+06	1.63622e+06	2.38779e+06	576979
258.144	1.29			1.07564e+07	1.75765e+06	355800	6.92333e+07	16400000	8.57667e+07	147380	332050	45145.7
229.154	5.92			286430	1.21772e+06	25426.5	691864	283808	331396	135457	191714	276690
495.295	9.21			910.023	6174.31	0	5189.54	1.81667e+07	31600000	3.72325e+06	4.30122e+06	2.01745e+06
145.049	0.94	C4H10O4	ERYTHRITOL	6.55832e+06	1.14808e+07	15600000	1.29817e+06	2.76257e+06	2097323	935440	933047	832687
141.158	2.46			1.30757e+06	1.38131e+06	1.42832e+06	1.51734e+06	1.28778e+06	1.25863e+06	966734	1.05326e+06	1.49489e+06
239.966	0.6			2.84902e+06	3.56495e+06	2.48473e+06	1.4387e+06	1.46901e+06	2.50181e+06	1.46368e+06	1.74939e+06	2.22995e+06
163.06	0.91			1.54422e+06	12262944	7.21337e+06	2.04127e+06	1.57758e+06	1.26188e+06	4.26022e+06	4.88546e+06	1.40986e+06
267.162	0.78			5.6577e+06	6.1902e+06	3.4961e+06	5.64506e+06	6712956	308215	859428	1.75279e+06	584593
490.176	0.76			3.40329e+06	20100000	3.52333e+07	1.41768e+07	1.97621e+06	225383	1.19949e+06	1.83645e+06	1.25553e+06
81.5211	0.6			5.09756e+06	6.93466e+06	5.49185e+06	1.78546e+06	2.01483e+06	3.79493e+06	2.35926e+06	2.94056e+06	3.54426e+06
314.232	11.11			8.76215e+06	2.62695e+06	2.0077e+06	3.55382e+06	789981	2.40094e+06	6.85756e+06	6.33915e+06	1.77234e+06
292.114	1.02			2.33115e+06	4.96101e+06	1.24593e+06	186386	491188	638540	3.3626e+06	4.00091e+06	4.39422e+06
217.118	2.69			671653	536404	122478	37450.7	516152	633910	326441	354491	360164
337.197	7.54			2.64458e+06	8.7948e+06	3.55985e+06	1491.52	1495.7	67381.1	18300000	23200000	2.71262e+06
627.374	9.45			0	3992.82	0	8518.55	1.11421e+07	1.71333e+07	3.09404e+06	3.78814e+06	1.50214e+06
175.144	0.73			2.04144e+06	3.46947e+06	348858	1.05396e+06	1.25639e+06	5.63347e+06	2.85186e+06	5.26655e+06	4.07555e+06
229.118	1.49			664341	1.47667e+07	108973	1.5231e+06	456199	1.31157e+06	1.37505e+06	5.07009e+06	3.42038e+06
245.076	1.56			59942.1	3.31039e+06	177092	1.11875e+06	2.07783e+06	2.61473e+06	1.78469e+06	2.48403e+06	69252.2
377.129	0.99			586457	1.0656e+06	522794	66728.6	876798	1.58381e+06	2.53667e+06	2.35636e+06	2.93215e+06
162.076	0.71	C6H11NO4	L-2-Aminoadipic Acid	1.35611e+06	1.25943e+06	2.09677e+06	517017	5.10751e+06	4.35447e+06	2.18844e+06	2.80859e+06	4.53666e+06
174.938	0.66			4.19506e+06	2.91083e+06	2.37111e+06	4.23975e+06	2.51266e+06	1.99279e+06	1.4812e+06	1.85659e+06	2.49495e+06
854.312	0.84			1.95368e+06	5386.39	13449.9	1.69122e+06	1.33697e+06	1.61994e+06	2507.28	23634.9	0
226.07	10.1			2.2869e+06	2.30038e+06	2.37822e+06	2.38627e+06	2.15009e+06	2.39441e+06	2.52041e+06	2.41288e+06	2.32679e+06
107.001	0.6			1.7303e+06	2.72222e+06	1.5028e+06	2.47603e+06	4.12295e+06	3.7081e+06	3.0675e+06	2.99327e+06	2.42438e+06
175.107	1.01			1.57008e+06	477622	326159	114663	2.24295e+06	6.80806e+06	5.51803e+06	6.26365e+06	3.46355e+06
227.102	6.69			914917	927558	207153	592281	9.87667e+07	79400000	2.0044e+06	2.49202e+06	1.02039e+06
657.233	0.94			1.2562e+06	31938.2	6673.24	7.19348e+06	787513	2.27523e+06	0	0	0
129.066	0.85			1.83248e+06	1.87441e+06	384146	1.52752e+06	4.23017e+06	8.07431e+06	1.82333e+07	22100000	2.368e+06
316.247	11.68	C17H33NO4	Decanoylcarnitine	6.84165e+06	3.89714e+06	1.4135e+06	2.09121e+06	1.33095e+06	3.60261e+06	6.74507e+06	6.24429e+06	1.96974e+06
147.065	0.82			14300000	636520	163045	326787	611626	581726	587968	722589	1.59426e+06
247.128	6.78			6.0248e+06	9767794	3.17577e+06	313510	513547	803635	1.22023e+07	1.26277e+07	4.58402e+06
187.107	2.11			1.15513e+06	1.06233e+06	374045	111120	620385	745194	2.76966e+06	3.80641e+06	879795
421.258	8.69			253508	1.27826e+06	53720.8	60976.6	6.14416e+06	9.02873e+06	5.47335e+06	5.19189e+06	1.48555e+06
246.169	8.05	C12H23NO4;C12H23NO4	Isovalerylcarnitine;Valerylcarnitine	2.11665e+06	3.4161e+06	1.28517e+06	1.6923e+06	824888	1.13255e+06	8.71564e+06	1.04906e+07	5.7089e+06
176.091	10.97			2.03439e+06	1.80651e+06	1.90008e+06	1.8023e+06	1.83454e+06	1.71653e+06	1.78698e+06	1.88648e+06	2.03723e+06
83.5364	0.6			1.37155e+06	1.68615e+06	957579	1.35386e+06	2.84466e+06	2.56032e+06	2.26877e+06	2.13008e+06	1.85818e+06
224.112	0.82			1.62949e+06	1.27642e+06	235422	2.27259e+06	594444	234735	15700000	1.23162e+07	3.28333e+07
167.089	11.49			2.19441e+06	2.06685e+06	2.10325e+06	2.31033e+06	2.31272e+06	2.17013e+06	2.21342e+06	2.10438e+06	2.25056e+06
242.099	6.57			553803	179393	15125.7	278979	2.72463e+06	3.00875e+06	3.07156e+06	4.06386e+06	2.88795e+06
399.245	8.63			258056	1.50998e+06	61300.5	57070.3	6.47271e+06	9.30456e+06	5.60753e+06	5.59515e+06	1.71811e+06
173.092	1.52			735976	1.69924e+06	161879	726648	994275	1.32142e+06	896138	1.82e+06	681464
245.185	7.95			7.33754e+06	5.84374e+06	2.32985e+06	596190	274016	1.90167e+06	1.09892e+07	1.28576e+07	1.16936e+07
511.828	8.97			13219.3	44929	17157.6	13826.9	1.16706e+07	7900585	7.73213e+06	7.66346e+06	3.23827e+06
473.282	9.18			0	3973.8	0	6062.49	1.40333e+07	27200000	2.69609e+06	3.37895e+06	1.43087e+06
131.034	1.58	C5H8O5	2-hydroxyglutarate-water	4.76749e+06	872481	354861	990043	1.44023e+06	1.30344e+06	3.06629e+06	5.60837e+06	1.90977e+06
513.199	0.85			4.76484e+06	36387.7	33296.3	5.72479e+06	2.78572e+06	3.44891e+06	5564.75	14530.6	0
327.13	11.52	C16H20N2O4	N-BOC-L-Tryptophan	2.0992e+06	2.02733e+06	1.80288e+06	2.22816e+06	1.94575e+06	1.81402e+06	1.8238e+06	1.86729e+06	1.80735e+06
256.081	1.5			5.08355e+06	25000.4	14031.8	425410	813159	2.3019e+06	2.16562e+06	2.23784e+06	246347
188.175	0.79			112848	1.24949e+06	80190.4	18799.8	5.97045e+06	1.79333e+07	8.99243e+06	5.6829e+06	1.94683e+06
516.298	9.9	C26H45NO7S;C26H45NO7S	Taurocholic acid (TCA);Taurocholic acid	5.63563e+06	8549052	3210221	9.35487e+06	1.16391e+06	1.43316e+06	321002	255175	455528
174.124	5.81			658926	1.93667e+07	666263	1.3042e+06	223801	4.53073e+06	599428	1.27384e+06	3.56109e+06
577.867	9.09			1213.5	12131.8	6500.21	6203.43	5.72195e+06	4019529	4.17663e+06	4.74096e+06	1950144
180.086	0.91			1.83106e+06	4070725	2.6212e+06	754101	493939	510276	1.30306e+06	1.30145e+06	487770
206.1	11.52			2.43407e+06	2.22814e+06	1.98926e+06	2.42857e+06	2.2386e+06	2.0748e+06	2.06521e+06	1.97599e+06	1.969e+06
187.056	0.61			1.50404e+06	1.93999e+06	1.14987e+06	1.86141e+06	3.07442e+06	2.69693e+06	2.15508e+06	2.08932e+06	1.75161e+06
106.004	0.6			1.45052e+06	2.29946e+06	1.23449e+06	2.07954e+06	3.36479e+06	3.09194e+06	2.51413e+06	2.54201e+06	2.04374e+06
649.386	9.45			0	0	0	4259.38	8.98052e+06	1.44193e+07	2.04574e+06	2.84177e+06	1.07611e+06
148.133	1.42			2.42431e+06	2.8807e+06	640459	4160.75	817420	747146	1.74333e+06	1.99068e+06	1.30608e+06
431.212	7.72			1.91132e+06	1.29948e+06	969410	236681	1.5842e+06	768507	2.21373e+06	2.57916e+06	620221
282.118	0.98			1.00972e+06	1.31362e+06	218679	5.46566e+06	2.32199e+07	12567410	169236	1.10313e+06	213273
265.118	8.04			945534	6.06599e+06	37561.1	533989	2.56362e+06	5.45641e+06	1.37377e+06	954180	820622
628.381	8.86			26863.8	183255	10531.9	15111.7	1.86801e+06	2.50453e+06	1.89008e+06	2.04845e+06	536609
366.138	0.86			2.44333e+07	429086	168140	6.57667e+07	5.15333e+07	7.62306e+06	259453	384618	136737
407.238	7.91			2.09524e+06	1.01741e+06	93875.5	1526.53	111968	81122.7	14400000	1.92333e+07	1.70667e+07
189.123	1.75			2.25847e+06	3.79593e+06	1.80046e+06	1.13513e+06	409962	831358	2.16343e+06	2.35044e+06	1.66051e+06
76.0399	0.68	C2H5NO2	GLYCINE	2.24495e+06	7.74811e+06	2.40037e+06	1.14667e+07	1.55608e+06	5.06315e+06	3.06026e+06	1.24667e+07	6.15691e+06
274.091	1.04			1.7546e+06	1.24278e+06	174241	4.78815e+06	189191	5.63271e+06	871381	7.18664e+06	1.4548e+06
191.066	0.74			1.9314e+06	3.89408e+06	539397	1.04998e+06	3.70526e+06	1.39399e+06	8.65375e+06	1.02458e+07	1.27054e+07
222.096	0.81			3.58509e+06	1.6621e+06	331251	4.35727e+06	2.59243e+06	4.3447e+06	517523	636890	539604
126.022	0.69	C2H7NO3S	TAURINE	587059	2.33056e+06	647226	686450	566458	3.81426e+06	2.51517e+06	4.14131e+06	5.10003e+06
219.133	1.35			1.28079e+06	7.26412e+06	1.72063e+06	1.56335e+06	483017	507011	3.14263e+06	3.14716e+06	1.72878e+06
358.258	10.92			9.65113e+06	4.53966e+06	221353	14100000	1.41258e+06	1.15358e+06	422058	582747	1.90466e+06
151.009	0.6			1.37493e+06	2.01146e+06	1.10599e+06	1.94903e+06	2.91069e+06	2.55167e+06	2.01612e+06	2.13079e+06	1.71287e+06
517.308	9.27			4079.87	14797.2	1659.76	12416.8	19700000	3.16333e+07	4.70867e+06	5.34461e+06	2.16542e+06
247.139	0.96			2.01468e+06	2.2563e+06	526382	5019.94	1.21742e+06	613519	5.92892e+06	6.59144e+06	2.96852e+06
161.092	0.89			1.95667e+07	784297	1.39065e+06	524081	1.13745e+07	3.69647e+06	19800000	2.15333e+07	17400000
153.066	5.31	C7H8N2O2	N1-Methyl-2-pyridone-5-carboxamide	213949	422884	72510.2	171313	95134.8	617986	252528	339945	227887
221.185	0.81			864428	1.02968e+07	664568	693541	1.1188e+06	5.10894e+06	2.55726e+06	6.12308e+06	2.60333e+07
533.339	9.01			16195.7	46107.9	21702.9	19666.8	1.61493e+07	1.15707e+07	1.17805e+07	1.22263e+07	5.51411e+06
360.149	0.83			2.77546e+06	1.09133e+08	7.29667e+07	2.14667e+07	977039	295363	491229	1.13851e+06	401490
85.0288	1.11			3.98303e+06	1.7762e+06	1.03154e+06	410003	673413	350519	473266	449701	528896
221.076	0.72			6.35664e+06	15700000	4.87891e+06	362474	1.49835e+06	1.4716e+06	1.81667e+07	1.81667e+07	1.19751e+07
287.243	3.24			922812	166728	12243.2	13911.2	1.68882e+06	421182	1.17814e+06	658263	937557
85.0288	0.92			7.2684e+06	19300000	11889346	2.20512e+06	3.06559e+06	2.17234e+06	473266	504384	553671
511.327	8.97			6391.22	84498.2	39352.7	25607	2.12333e+07	15000000	1.49667e+07	15000000	6.02394e+06
376.17	6.87			1.92128e+06	3.71442e+06	817751	139727	46440.2	51571.2	5.39472e+06	7.10428e+06	2.77726e+06
465.285	8.81			125024	569783	29052.5	32689.7	2.84091e+06	4.71178e+06	2.76846e+06	2.9021e+06	926626
443.272	8.76			182274	946297	47292.5	50878	4.3836e+06	6.7345e+06	4.07113e+06	3.80871e+06	1.21898e+06
88.9906	0.6			1.01453e+06	1.48815e+06	817511	1.3546e+06	2.3957e+06	2.09042e+06	1.69535e+06	1.65264e+06	1.36508e+06
260.185	9.09			8.29953e+06	1.21031e+06	2.03578e+06	3.55691e+06	195057	1.48169e+06	1.21137e+07	14400000	2.44129e+06
672.408	8.94			25211.8	164643	7397.8	13322.2	2.28729e+06	3.28714e+06	2.14888e+06	2.31986e+06	649606
173.539	10.09			1.14827e+06	1.11791e+06	1.49669e+06	1.35785e+06	1.27979e+06	1.50446e+06	1.63666e+06	1.44978e+06	1.5187e+06
219.097	0.98			1.78058e+06	685914	697411	889898	1.35568e+06	906730	1.81477e+06	1.94278e+06	727108
584.355	8.79			17436.1	131502	6204.08	15290.8	1.31834e+06	1.91143e+06	1.39327e+06	1.41028e+06	269882
189.123	1.35			857220	757231	138305	1.72908e+06	1.29498e+06	1.78312e+06	2.13016e+06	3.27364e+06	1.20898e+07
220.117	6.59	C9H17NO5	Pantothenic Acid	1.05474e+06	374911	86882.8	2.3511e+06	9.6598e+06	1.03138e+07	8.39036e+06	1.18619e+07	9.42168e+06
276.118	1.02			1.22475e+06	1.3021e+06	271639	160252	98826.3	96479.8	1.43093e+06	1.70296e+06	933877
168.049	0.78			1.25266e+06	2.09439e+06	1.08085e+06	805242	488694	1.44677e+06	1.54667e+07	1.52333e+07	3.28266e+06
158.012	0.58			997694	1.32494e+06	749328	1.04527e+06	1.94561e+06	1.7862e+06	1.41815e+06	1.40402e+06	1.22838e+06
133.061	0.7	C4H8N2O3	L-ASPARAGINE	1.2042e+07	2.40667e+07	37800000	75200000	1.01494e+06	3.42238e+06	2.42592e+06	2.8334e+06	5.54314e+06
292.102	1.13			629347	191340	49835.2	2.19137e+06	342748	9.70646e+06	1.50034e+06	1.20713e+07	2.52115e+06
204.086	1.01			5.80862e+06	779593	310381	6.24649e+06	1.00701e+07	4.62733e+06	1.22762e+06	1.20502e+06	795489
426.32	11.22	C24H40O5	Cholic Acid	578661	140975	61939.2	1.83806e+06	2.27664e+06	3.6752e+06	3.2504e+06	3.42229e+06	16700000
304.115	10.09	C14H19NO5	BOC-L-Tyrosine	1.46156e+06	1.27627e+06	1.34585e+06	1.45364e+06	1.27757e+06	1.38031e+06	1.48233e+06	1.43942e+06	1.37616e+06
91.0279	0.61			2.86376e+06	3.22313e+06	3.02149e+06	1.11517e+06	1.082e+06	1.83787e+06	1.13027e+06	1.37744e+06	1.87118e+06
512.329	8.97			0	17022.5	5908.33	3660.36	3.92184e+06	2.63757e+06	2.56877e+06	2.5739e+06	1.0932e+06
189.123	6.73	C8H16N2O3	Glycyl-L-leucine	2.54337e+06	1.03207e+06	1.52783e+06	710014	1.05035e+06	1.48832e+06	3.5126e+06	3.97183e+06	3.10595e+06
190.118	0.92			2.56065e+06	1.64308e+06	874620	63440.1	411658	244920	1.17278e+07	14800000	6.24608e+06
522.202	0.91			2.83333e+07	6.21542e+06	6.16219e+06	2.59824e+06	693972	118352	159079	216501	175636
272.171	1.64			959665	695457	86427.8	76904.8	468170	636614	1.34296e+06	1.73318e+06	1.01941e+06
301.15	1.06			927161	1.08271e+06	286174	5967.26	97935.2	212919	1.02814e+06	1.51637e+06	885181
231.17	6.98			6.81283e+06	9.59959e+06	2.11775e+06	1.57306e+06	974069	2.00138e+06	1.67816e+06	2.22452e+06	1.21553e+06
708.254	0.91			1.13023e+07	70831.3	58265.3	2.97667e+07	1.54333e+07	1.08951e+06	9447.25	64427.7	19095.8
146.081	3.5			288158	1.65184e+06	141252	308727	399002	1.77116e+06	254289	670762	846532
133.097	0.62	C5H12N2O2	ORNITHINE	3.31163e+06	1.78184e+06	484648	1.63581e+06	2.46919e+06	1.68065e+06	101928	75065.3	876603
137.046	2.04	C5H4N4O	HYPOXANTHINE	494815	2.68666e+06	699187	7.01305e+06	1.78333e+07	1.49667e+07	256895	3.51129e+06	34233.8
586.361	9.21			13929.8	42838.6	1461.32	972.733	1.53068e+06	2.17585e+06	1.4245e+06	1.37158e+06	624611
247.128	6.17			691189	5.25789e+06	1.50418e+06	1.24815e+06	158066	213897	3.29596e+06	3.61539e+06	1.37301e+06
131.573	0.73			1.87247e+06	3.28961e+06	1.01565e+06	5701.9	127150	461590	3.42599e+06	1.61324e+06	1.90125e+06
229.154	5.41			364376	1.58215e+06	27379.6	824728	347008	461812	179897	260010	357866
231.17	7.22			7.92975e+06	7.63871e+06	3.22886e+06	1.45063e+06	793145	4.7503e+06	1.66546e+06	2.28379e+06	1.58297e+06
451.269	9.11			1441.64	3598.01	0	3085.47	1.09603e+07	20500000	1.73475e+06	2.38427e+06	1.00351e+06
334.175	8.62			308328	404462	81462.2	5102.48	7004.02	6232.45	336190	420075	309632
247.128	6.07			751077	5.57345e+06	1.55734e+06	1.36681e+06	180924	125416	3.42263e+06	3.88158e+06	1.42356e+06
431.213	7.27			692936	1.34087e+06	204800	9252.74	6.54355e+06	3.10778e+06	1.47464e+06	1.71927e+06	836306
245.113	2.92			176973	453948	155414	99024.9	257589	490200	505479	611376	206088
189.123	1.21	C8H16N2O3	N-ALPHA-ACETYL-L-LYSINE	879689	804609	139568	1.76318e+06	2.19751e+06	5.45637e+06	2.21329e+06	3.36142e+06	1.27333e+07
286.2	9.74			7.24737e+06	1.01714e+06	274636	1.18553e+06	493535	2.82064e+06	1.60302e+06	1.65848e+06	1.57491e+06
137.046	6.23	C5H4N4O	Allopurinol	4.08912e+06	13500000	2.68411e+06	1.38179e+06	4.17288e+06	8.50915e+06	751362	988783	981024
218.042	0.69			2.17824e+06	2.06661e+06	2.29641e+06	629529	4.81833e+06	4.16776e+06	2.05907e+06	3.09322e+06	2.65075e+06
180.065	10.08			1.35931e+06	1.39353e+06	1.49566e+06	1.44797e+06	1.30083e+06	1.44074e+06	1.56127e+06	1.46392e+06	1.48398e+06
326.886	0.67			2.06991e+06	1755808	1.4268e+06	1.73447e+06	1.05144e+06	1.40654e+06	1039572	1.29961e+06	1.08522e+06
634.217	0.83			5.72418e+06	326133	149066	2.38667e+07	1.33148e+06	6.52521e+06	455327	553723	7886.64
350.118	1.06			743464	1.25184e+06	512174	328501	337225	402107	2.78505e+06	2.86705e+06	2.98405e+06
391.207	7.37			60934.5	33387.8	7281.88	3684.49	8.11955e+06	4.59534e+06	647797	844915	800860
137.046	6	C5H4N4O	Allopurinol	5.92445e+06	5.0795e+06	880902	1.1255e+07	1.11259e+06	2.7058e+06	1.11134e+06	1.28271e+06	150548
694.421	8.97			21120.3	136534	7761.82	9624.62	1.88984e+06	2.80518e+06	1.89075e+06	1.93033e+06	615093
498.309	9.05			156178	86598.8	13361.7	8210.1	2.6441e+06	3.80619e+06	2.76811e+06	2.70078e+06	894126
399.142	1.27			1.26444e+06	360450	21607.7	1675.11	24974.6	20459.2	2.83609e+06	2.85245e+06	2.66935e+06
394.873	0.67			2.30504e+06	1.70791e+06	1.57972e+06	2.0434e+06	1.42159e+06	1.1839e+06	812696	1.00154e+06	1.1408e+06
365.155	1.57			846823	700923	144832	4745.16	547887	346014	803105	902947	725862
198.087	1.12			881062	2.1365e+06	50864.2	666968	953390	4.52126e+06	3.02444e+06	3.91088e+06	2.17499e+06
377.232	8.56			225641	1.24214e+06	54482.8	35507.4	4.88656e+06	7.22028e+06	4.73597e+06	4.64956e+06	1.23347e+06
482.962	9.53			0	0	0	2296.37	5.22517e+06	9.92735e+06	1.47249e+06	1.76096e+06	645459
123.014	0.6			1.32262e+06	1.91187e+06	1.13162e+06	1.81966e+06	2.97222e+06	2.57098e+06	1.9761e+06	1.99119e+06	1.67416e+06
238.037	0.98			509669	2.00414e+06	101056	1.28941e+06	430646	478429	775397	1.02703e+06	1.1954e+06
87.9939	0.6			845518	1.2677e+06	715762	1.16908e+06	1.96574e+06	1.74104e+06	1.48139e+06	1.40025e+06	1.20232e+06
577.366	9.09			8167.47	25036.1	25309.8	9448.61	9.30609e+06	6.5526e+06	6.9286e+06	7.51164e+06	3.19749e+06
263.138	7.88			1.01454e+06	1.97409e+06	224329	156313	862364	963401	891727	1.18557e+06	490628
210.06	1.82		Citrate+NH3	5.09667e+07	6.23333e+07	3.72333e+07	149000000	46348.1	74768.3	524397	594449	376336
217.154	5.82			2.34069e+06	2.39661e+06	389337	791329	367583	977727	462511	708198	625414
343.123	0.95			1.36272e+06	2.32912e+06	3.66013e+06	301250	989382	850803	117419	127891	113104
358.133	1.01			1.75129e+06	1.7114e+06	266874	155744	265930	542382	738467	745772	1.01256e+06
599.88	9.12			0	7446.22	3831.18	3754.47	3.8703e+06	2.33643e+06	3.35031e+06	2.9254e+06	1.33051e+06
524.826	9.01			0	2659.15	0	0	2.69469e+06	1.9223e+06	1.67811e+06	1.80351e+06	631455
487.298	8.86			97427.5	373695	21389.2	25927.2	2.00614e+06	3.13237e+06	1.86133e+06	1.97632e+06	639965
305.149	11.52			1.51666e+06	1.46145e+06	1.31101e+06	1.65784e+06	1.42234e+06	1.31996e+06	1.31476e+06	1.36479e+06	1.35682e+06
149.044	0.74			6.8374e+06	2.7984e+06	921076	256014	1.07534e+06	331449	4.19195e+06	4.46914e+06	1.04298e+07
229.154	5.66			343914	1.41991e+06	25474.8	761819	318243	361897	156845	184571	330978
231.17	7.51			5.96567e+06	1.78773e+06	1.26041e+06	426251	464352	2.22816e+06	3.19615e+06	3.83904e+06	1.76704e+06
513.318	9.06			1.1786e+06	151775	10605.8	6238.42	2.37557e+06	3580409	2.54271e+06	2.60527e+06	871229
210.06	1.12			2.89476e+06	2.53022e+06	4.57011e+06	2.84403e+06	520331	1.25127e+06	157791	296772	178816
464.299	9.24			1.76532e+06	65789.1	29261.4	215353	2.45069e+06	1.32929e+06	1.95697e+06	2.08022e+06	812022
527.66	9.1			32908	144045	11338.7	9869.04	3.11669e+06	4.48408e+06	2.99246e+06	3.0484e+06	1.09516e+06
502.813	8.97			1329.38	13954.5	889.294	2213.93	3.64988e+06	2.55197e+06	2.19737e+06	2.24685e+06	668381
453.611	9.46			0	7354.99	0	3740.16	5.7568e+06	9.28457e+06	1.52637e+06	1.88593e+06	753550
231.097	2			426928	707907	132120	1.23625e+06	300092	341658	838053	1.10857e+06	300049
157.079	0.75	C4H8D3N3O3	Creatine-D3	1.66445e+06	1.95169e+06	1.92114e+06	3.01898e+06	355803	3.50103e+06	11263047	1.28667e+07	3.11075e+06
318.129	2.44			413185	919898	313253	16521.6	98158.9	75099.5	1.06795e+06	1.10279e+06	714225
599.379	9.13			9374.62	15161.4	6628.88	12429.2	6.73169e+06	3.91629e+06	5.33786e+06	4.77973e+06	2.18488e+06
186.087	1.39			1.52548e+06	1.94348e+06	344619	206189	56950	38419.5	2.44856e+06	2.77287e+06	1.41286e+06
132.014	0.6			706113	1.07514e+06	600403	1.08246e+06	1.75937e+06	1.37765e+06	1.15931e+06	1.15685e+06	930586
265.111	1.25	C12H16N4OS	THIAMINE	216985	84133.6	20974.8	19171.3	30400000	45400000	39800000	4.19667e+07	1.82333e+07
318.19	8.21			2.04305e+06	1.81792e+06	92870.2	1.20166e+06	1.1807e+06	2.79357e+06	3.35526e+06	4.51756e+06	1.81342e+06
229.974	1.85			89237.1	37170.1	64768.1	238015	1.96576e+06	2.01407e+06	1.21907e+06	823413	569418
301.15	1.6			939143	1.21484e+06	313889	30225.4	14688.7	20699	925849	1.06989e+06	672563
157.015	0.61			746909	975479	554728	842088	1.6154e+06	1.39152e+06	1.16085e+06	1.13712e+06	992042
206.152	6			182902	380994	52770.4	161161	827825	1.00643e+06	623373	761412	404373
345.176	1.42			428208	1.12241e+06	180746	2149.94	512906	382130	1.38359e+06	1.76504e+06	1.28497e+06
571.686	9.19			17654.5	74857.7	2758.99	970.75	2.12676e+06	2.96558e+06	1.88285e+06	1.70517e+06	681664
458.787	8.87			10999.2	51830.4	9799.36	5464.78	4.40919e+06	3.60027e+06	2.71242e+06	2.73069e+06	857830
146.092	1.6	C5H11N3O2	4-GUANIDINOBUTANOATE	1.14945e+06	1.04379e+06	417829	222701	760329	1.31757e+06	4.42497e+06	4.75323e+06	921406
146.081	0.72			613350	1.05222e+06	437784	148665	5.33127e+06	6.15878e+06	858337	887219	1.07653e+06
257.113	5.93			1.16001e+06	1.16771e+06	81665.8	1.31204e+06	719685	648861	426682	651217	421704
233.124	0.74			750317	845316	623924	0	2.34073e+06	1.25851e+06	2.86189e+06	2.80813e+06	1.34245e+06
259.092	3.29			7.24042e+06	1.03375e+07	2.13272e+06	1.59141e+06	61044.6	7.73445e+06	47109.9	88170.2	14096.4
255.133	7.21			2.32788e+06	1.75557e+06	1.28107e+06	19810.5	44178.8	81268.1	3.9314e+06	4.64607e+06	1.60785e+06
225.123	1.04			2.24196e+06	2.39846e+06	510769	1154.1	324295	269508	2.6338e+06	2.93608e+06	1.20359e+06
245.185	7.78			4.84604e+06	6.31464e+06	1.1875e+06	879636	565786	1.95561e+06	1.03695e+06	1.45925e+06	1.19113e+07
468.303	8.87			10606.3	57169.1	13265.4	3109.02	3.66765e+06	2.89201e+06	2.609e+06	2.60786e+06	1.1303e+06
531.309	9.87			9.04928e+06	7.34924e+06	855126	1.10801e+06	746734	844820	58454.4	70474.7	56979.6
145.108	1.09			2.05217e+06	1.85186e+06	747930	29822	1.24807e+06	1.48316e+06	4.27912e+06	4.35806e+06	2.04806e+06
171.043	0.6			734272	935299	586859	889528	1.47599e+06	1.35174e+06	1.04183e+06	1.08433e+06	924326
483.634	9.01			26454.8	122839	13502.6	11466.6	1.82776e+06	2.68711e+06	1.89689e+06	1.86409e+06	657420
281.113	7.58			1.6996e+06	3524225	612967	271466	734706	1389131	3.11466e+06	3.63483e+06	612593
203.102	1.45			1.25545e+06	901896	116976	245642	660635	987566	480707	804403	467539
165.542	11.5			1.05272e+06	997730	1.10506e+06	1.12874e+06	1.04317e+06	1.02868e+06	1.15838e+06	965508	1.15013e+06
237.09	1.07			1.6782e+06	1.4536e+06	802152	73292	46129.4	138501	3.18052e+06	2.90567e+06	2.61201e+06
232.026	2.5			383648	514161	362496	480123	181929	186613	1.04703e+06	1.01515e+06	746782
171.096	0.68			152061	887614	6290.25	93723.6	1.97763e+06	823767	1.07814e+07	9.37679e+06	520493
270.999	1.84			368447	433957	176277	488826	827501	868698	584008	554504	257788
121.069	0.74			6027155	2.82589e+06	3.55026e+06	3.29581e+06	802993	593748	638776	774127	477874
162.076	0.97	C6H11NO4;C6H11NO4	ALPHA-AMINOADIPATE/N-METHYL-L-GLUTAMATE;L-2-Aminoadipic Acid	688963	760686	826726	4.00432e+06	690521	1.06484e+06	1.28628e+06	736227	933177
182.067	6.06			1.20821e+06	1.46465e+06	201463	2.51803e+06	954533	1.04963e+06	468024	523609	348451
542.335	9.13			25082.1	126454	9623.54	10329	2.88928e+06	3.89782e+06	2.98515e+06	2.71035e+06	1.01389e+06
601.037	9.23			13882	30554.4	1820.12	0	1.01382e+06	1.48286e+06	1.02789e+06	1.13258e+06	413887
214.917	0.6			2.97438e+06	2.93303e+06	3.65603e+06	574807	300692	863726	372812	559725	1.16157e+06
517.33	10.55	C26H45NO6S;C26H45NO6S	Taurodeoxycholic Acid (T-DCA);Taurochenodesoxycholic acid (T-CDCA)	1.13509e+06	4.43406e+06	4.46558e+06	1.79187e+06	142036	96562.2	984357	926993	43074.6
247.128	2.95			518897	1.06878e+06	387301	332507	334227	199443	297692	330863	222853
207.11	7.7			1.21173e+06	1.41501e+06	1.56692e+06	1.20202e+06	1.51127e+06	1.43855e+06	530543	370252	1.12312e+06
356.253	9.15			1.12493e+06	873886	218129	996.372	44728.6	50618.5	1.98365e+06	2.71351e+06	1.37152e+06
386.264	10.05			659947	1.09142e+06	184420	0	0	0	1.18069e+06	1.59775e+06	1.20757e+06
252.107	0.76			553292	434237	125799	617824	2.24333e+07	1.20482e+07	388317	542874	793759
210.076	11.51			1.09958e+06	1.06011e+06	1.02312e+06	1.1488e+06	1.10962e+06	1.0773e+06	1.02629e+06	1.02201e+06	1.11703e+06
210.06	1.01			2.72146e+06	2.53022e+06	4.39878e+06	2.84403e+06	517914	1.25755e+06	203240	578922	180947
263.138	8.18			680807	1.79845e+06	238789	159986	945102	1.04217e+06	903582	1.29467e+06	522352
230.113	1.71			234095	566400	99145.1	80688.2	266668	297325	335594	507308	219811
164.092	0.85			2.98811e+06	258606	127933	1.10666e+06	711883	444588	425061	695459	1.99413e+06
245.076	1.97			1.02426e+06	2.32642e+06	249488	1.44067e+06	3.53614e+06	14700000	55033.4	77046.3	54686.6
481.326	10.52			1.14043e+07	1.16554e+06	440241	390202	3436.5	6508.44	0	0	0
184.073	0.77	C5H14NO4P	PHOSPHOCHOLINE	1.0023e+07	4.07039e+06	1.19873e+07	2.63089e+06	169743	394064	2.62248e+06	3.87172e+06	268980
177.087	0.79			635874	1.23873e+06	1.14539e+06	289381	254034	337617	1.84071e+06	1.76539e+06	1.30167e+06
170.066	0.6			579867	739004	434727	639504	1.20663e+06	1.10595e+06	874113	861665	771131
218.124	1.1			1.45096e+06	2.10087e+06	520261	105605	49228.4	264089	2.09033e+06	2.90016e+06	759659
358.258	11.07			3.21148e+06	3.28281e+06	264215	1.52333e+07	512142	709381	518161	489195	300585
267.108	1.29			506486	735448	48645.2	1.14049e+06	1.43181e+06	1.69667e+07	1.57961e+06	1.70492e+06	728225
189.123	1.59			2.28657e+06	3.97306e+06	1.8683e+06	1.76318e+06	604492	1.30589e+06	310071	279531	1.27333e+07
506.207	0.85			4.63281e+06	40101.3	12809.5	2.3692e+06	1.17611e+07	10468233	20746.4	116299	9336.33
281.079	0.92			1.30097e+06	1.39182e+06	378613	221925	89204.7	995671	1.0826e+06	978333	230845
247.128	1.91			3.64561e+06	2.19703e+06	1.18073e+06	2.17756e+06	333243	173876	466629	636298	178906
184.072	0.87	C5H14NO4P	PHOSPHOCHOLINE	10859524	3.13105e+06	1.30342e+07	2.82803e+06	1.05743e+06	802495	791991	875640	254731
218.947	0.6			1.05047e+06	1.35124e+06	964582	551413	561026	946841	583451	681518	800323
147.113	0.78	C6H14N2O2	L-LYSINE	7.13106e+06	6.06292e+06	3.3178e+06	3.11182e+06	816604	1.48213e+06	484658	564147	6.56333e+07
498.287	9.93	C26H45NO7S	Taurocholic acid (TCA)	6.14942e+06	8.85735e+06	3.49628e+06	9.97032e+06	668400	92676.8	558797	275470	465228
310.912	0.65			2.20209e+06	1.14799e+06	1.21115e+06	2.50674e+06	1.57782e+06	671487	426468	548244	1.0442e+06
497.357	10.52			857866	1.08468e+06	724463	986032	4451.42	0	845.554	0	0
315.177	6.27			936817	1.38605e+06	353863	21186.8	93496.7	105200	4.08319e+06	4.81584e+06	2.38532e+06
157.024	1.21			1.37825e+06	1.43878e+06	1.22233e+06	38064.4	6767.95	13664.4	904879	1.22867e+06	6507.11
134.996	0.6			702866	1.0976e+06	566305	952582	1.6577e+06	1.44709e+06	1.25597e+06	1.20782e+06	960139
241.03	0.7	C6H12N2O4S2	L-Cystine	2.8766e+06	2.94016e+06	2.72033e+06	5.2961e+06	327979	3.66926e+06	236286	214106	265082
134.106	2.5			318055	561710	308013	482769	130646	133662	2.82388e+06	2.77869e+06	1.0009e+06
497.637	9.54			0	2490.2	0	2450.8	3.81427e+06	6.95019e+06	968267	1.24575e+06	449319
250.038	6.14			620393	473972	409159	818442	188527	210665	988565	997228	665711
203.139	5.01			409592	769821	1.04914e+06	51388.6	89481.1	291234	851419	856920	193504
108.571	0.74			1.46311e+06	2.38238e+06	806225	0	90991.7	333165	2.68296e+06	916523	1.40101e+06
205.082	1.08			2.3464e+06	18231533	3.98351e+06	732780	88899.8	1.78396e+06	1.05975e+07	9.34228e+06	5.57288e+06
91.5427	0.6			640700	785322	436813	662392	1.29599e+06	1.17341e+06	996699	950389	844716
320.108	1.15			237778	386804	114522	286711	846736	757638	1.47439e+06	922905	1.2564e+06
192.597	5.14			321146	403706	188661	10900.2	4634.72	28633.3	1.17261e+06	1.42185e+06	319466
692.405	8.48			60583	318489	16199.1	0	1.33055e+06	1.91926e+06	1.16399e+06	1.18637e+06	311977
279.133	7.23			576612	1.55602e+06	147779	123165	500996	531767	582483	890606	364304
133.075	0.87			1.45948e+06	1.02849e+06	398098	2.36883e+06	66968.6	641630	1.46958e+06	2.38978e+06	1.10074e+06
272.123	0.73			1.63562e+06	6.9668e+06	2.06303e+06	223426	344329	283145	3.28582e+06	3.81422e+06	3.14054e+06
170.046	0.58			631647	848446	493539	756096	1.31076e+06	1.22181e+06	926914	969399	806811
210.06	1.92		Citrate+NH3	4.76667e+07	6.04333e+07	3.60667e+07	1.37667e+08	197655	206022	285710	421376	88830.4
190.071	2.2	C7H11NO5	N-ACETYL-DL-GLUTAMIC ACID	501338	451729	39517.9	454707	8.46805e+06	4.51558e+06	677418	752489	560017
253.129	1.15			1.8893e+06	2.83638e+06	440608	119494	711617	999833	1.13417e+06	1.76668e+06	436087
648.379	8.39			50482.1	299512	13075.5	1315.69	1.2602e+06	1.78238e+06	1.0083e+06	1.16631e+06	270194
314.232	10.97			2.02903e+06	1.01436e+06	144309	757358	1.19751e+06	796878	5.19987e+06	3.07735e+06	361306
89.1078	0.61	C4H12N2	PUTRESCINE	6.10388e+06	94595	85542.9	471722	2.10667e+07	1.41333e+07	3.95667e+07	34300000	24100000
216.054	2.5			315455	424874	318376	438338	159312	157301	836113	846626	658576
468.958	8.98			18242.1	94486.9	4828.71	6998.2	1.09954e+06	1.76274e+06	1.18428e+06	1.19559e+06	396721
318.165	6.41			1.1524e+06	1.87737e+06	357630	46653.5	40221.6	63418.3	3.33273e+06	4.20843e+06	2.38471e+06
175.048	5.35			132673	298204	55864.2	143301	64693.5	377414	162173	204526	171904
153.026	10.08			595869	604581	939610	806612	617787	744555	882241	868048	869945
235.118	3.86			138562	162760	84758.9	148070	4.81667e+07	58900000	804321	1.26723e+06	455119
260.897	0.68			1.43396e+06	1.33539e+06	957231	1.14369e+06	731634	1.11376e+06	930946	1.05517e+06	772960
176.027	1.92			584846	719556	440415	1.70397e+06	896.86	0	0	1896.48	0
528.316	10.38			781998	3.35667e+07	408911	601085	413335	900312	1.76272e+06	1.42748e+06	182737
216.097	1.14			741173	855091	159627	76247.5	2.87922e+06	3.09466e+06	691252	1.511e+06	469013
184.06	5.53			100892	210060	61047.1	36745.6	429527	1.32396e+06	1.84668e+06	2.10253e+06	739938
546.839	9.05			0	2815.67	0	0	1.95532e+06	1.50543e+06	1.39992e+06	1.37868e+06	455752
303.129	4.51			272378	392042	90924.1	1173.57	2280.3	2520.16	287535	384379	136790
255.097	1.17			977345	888970	44280	1.3722e+06	280222	979985	1.41343e+06	2.43841e+06	388961
557.01	9.16			22890.3	102548	7295.94	5078.09	2.23781e+06	3.34173e+06	2.34649e+06	2.24697e+06	909904
270.118	0.72			346905	5.4696e+06	6.65117e+06	1.23333e+07	1.31344e+06	659587	500396	599578	671290
162.031	10.09			602746	607173	795773	837160	773504	760638	861157	759196	766220
244.129	2.08			528800	366298	77108.3	78026.3	399258	443200	521973	794201	209872
325.112	1.14			2.26068e+06	818574	406708	239678	286890	82490.3	206604	209577	288282
301.15	1.47			870743	704584	359611	30225.4	75231.9	61070.1	705960	794597	433595
206.102	1.05			1.45285e+06	1.79187e+06	773558	929318	618033	352778	1.48544e+06	1.57399e+06	792919
258.108	1.67			4.0902e+06	6448679	844864	2.4489e+06	41843.3	3.58617e+06	212697	368413	317381
399.747	8.63			108704	625138	27956.8	20018.7	1.3626e+06	3.66033e+06	2.24184e+06	2.22465e+06	719162
199.605	2.35			225063	113857	28930	3254.49	89755.7	129641	3.80509e+06	4.31291e+06	3.19785e+06
334.175	7.42			173380	210923	42403.6	3467.89	22518.2	15557.3	199947	219181	127976
195.088	7.99			2.65005e+06	2.48391e+06	606814	133554	3.98667e+07	687089	2.39333e+07	20200000	2.26667e+07
162.076	1.78			504830	402797	65857.2	464213	259689	411742	479137	782544	278194
293.105	0.93			1.02369e+06	456627	122327	1.99929e+06	377982	1.19105e+06	418206	1.53529e+06	342011
214.118	3.2			467275	393665	393044	1172.61	5091.53	14553.6	2.36227e+06	2.94519e+06	1.23459e+06
248.087	0.76			1.07745e+06	2.70868e+06	1.11277e+06	221900	531786	313137	456729	519201	2.93198e+06
218.101	8.2			2.20661e+06	591724	496430	1.38151e+06	316192	693969	5.4915e+06	5.466e+06	1.54848e+06
192.05	2.48			1.40077e+06	1.42743e+06	472183	661020	1476.94	9500.13	0	0	0
133.999	0.6			629452	912858	464413	791487	1.37803e+06	1.26611e+06	1.06052e+06	1.04528e+06	849333
101.024	2.3			401703	151202	99362.9	498246	1.25114e+06	276199	716574	1.14862e+06	332996
175.107	2.68			454169	1.06004e+06	288536	851001	575934	616386	149513	232444	277782
157.061	0.95			749465	83831.8	34662.7	518920	1.40612e+07	3.45748e+06	6.92459e+06	6.63804e+06	690414
434.948	9.2			6927.02	13362.9	4029.01	8389.46	4.40303e+06	2.27153e+06	3.34819e+06	3.18061e+06	1.42899e+06
113.035	2.84			1.51146e+06	516852	196932	2.70115e+06	484018	1.69579e+06	205719	233608	102606
133.049	0.82			527689	456966	205557	142303	754725	277740	915008	1.48982e+06	681955
243.133	7.92			2.19521e+06	2.90702e+06	244772	3.87251e+06	75219.5	2.3021e+06	216520	847087	803431
916.567	8.87			3057.8	22019.2	0	0	1.95077e+06	1.66759e+06	1.21118e+06	1.35274e+06	353301
318.165	6.56			947567	2.00401e+06	281468	44985.2	38024.8	46551.6	2.11063e+06	2.75919e+06	2.0818e+06
162.076	1.08	C6H11NO4;C6H11NO4	ALPHA-AMINOADIPATE/N-METHYL-L-GLUTAMATE;L-2-Aminoadipic Acid	663141	256268	138579	3.95505e+06	670182	1.05105e+06	1.02865e+06	768282	454892
248.123	0.86			941802	812599	2.07459e+06	252491	213996	254596	805625	1.09596e+06	449136
564.263	7.51			350719	1.33289e+06	905593	0	0	6315.14	394935	312279	40990.9
206.065	0.92			878131	1.82502e+06	690491	23389.9	43760.6	370118	1.47179e+06	1.15963e+06	855214
119.118	0.6			0	0	0	0	1.04865e+06	445469	669275	715673	14747.6
378.899	0.65			2.14321e+06	989286	1.20685e+06	2.66312e+06	1.8326e+06	514129	300519	375013	960925
133.099	2.49			315497	544562	280536	483486	126682	119442	2.75322e+06	2.73604e+06	991517
689.21	1.58			4.37499e+06	1.18929e+06	19943.9	431009	0	0	35082.2	47179.3	662.22
155.093	0.98			1.2554e+06	1.55022e+06	737260	102660	124958	941839	3.03254e+06	3.42851e+06	1.90074e+06
163.112	11.22			557831	922195	780384	864197	1.44051e+06	517861	953025	602548	724077
615.712	9.25			4450.62	22617	2574.42	980.974	774589	957857	763312	813911	317591
150.058	1.64	C5H11NO2S	L-METHIONINE	795018	2.15983e+06	325804	240697	859080	657513	620478	3.57043e+07	8.59589e+06
247.128	6.54			638326	1.0152e+06	283073	334024	478352	600421	1.68317e+06	1.73754e+06	1.25662e+06
246.181	1.19			427324	996912	701311	573670	604792	938728	582280	832201	394615
248.149	5.95			898017	277628	118894	604366	938356	907042	2.42234e+06	3.49049e+06	2.307e+06
202.122	9.11			1.19747e+06	395727	1.14543e+06	477649	332429	498232	411547	444601	460677
621.392	9.15			2734.54	9330.62	2405.59	4180.9	3.7266e+06	2.39301e+06	2.93192e+06	2.89036e+06	1.13309e+06
114.004	0.6			486723	747554	392055	681516	1.32799e+06	949794	869812	764102	710419
420.607	9.17			0	6417.68	1664.23	2868.63	2.44654e+06	1.55921e+06	2.03667e+06	2.07961e+06	840460
208.064	1.86			3.17066e+06	421849	94892.2	702567	23598.5	301165	601651	569120	341282
716.434	9.01			18624.6	113250	4401.52	7217.64	1.60414e+06	2.32193e+06	1.61605e+06	1.59791e+06	552217
108.537	0.58			680670	657000	695829	285884	242858	461760	234752	307249	416164
286.2	9.89			3.36673e+06	1.04212e+06	215144	258833	288760	289753	1.2215e+06	1.61826e+06	704658
145.028	11.49			609025	582892	712447	677706	584695	586301	726033	608703	702178
269.087	6.02	C10H12N4O5	INOSINE	2.9058e+06	2.4241e+06	432214	5.74522e+06	547514	1.34686e+06	498288	568445	78541.2
464.282	10.54	C26H45NO6S;C26H45NO6S	Taurochenodesoxycholic acid (T-CDCA);Taurodeoxycholic Acid (T-DCA)	1.01858e+06	7.78596e+06	7.75762e+06	2.94235e+06	229099	159103	1.63435e+06	1.56423e+06	67246.2
164.07	11.48			789051	731880	761236	816304	789766	764730	809067	747647	835627
171.026	1.56	C5H8O5	2-hydroxyglutarate+Na	1.3183e+06	287124	131543	58032.9	483743	466770	1.17248e+06	2.14084e+06	739136
604.352	8.29			41788.5	198484	3573.53	1393.31	886230	1.43897e+06	795123	838417	181786
132.113	1.43			14284.4	0	0	2080.7	4.21499e+06	9.88474e+06	707490	643134	416258
430.137	1.58			507845	476424	40418.2	0	0	0	325008	494049	599362
262.128	5.98			1.1128e+06	976324	35323.1	1.62365e+06	979142	432442	437193	606459	458796
189.123	6.34			648458	2.09239e+06	392403	1.13977e+06	771205	1.04213e+06	403712	655254	554828
498.643	9.04			23467.6	137585	11328.1	31814.5	2.05427e+06	2.99041e+06	2.00353e+06	2.04817e+06	704719
636.233	0.76			19500000	12656.3	13834	19500000	1.00281e+06	8.85517e+06	81844.1	206308	0
643.405	9.19			1747.85	3156.03	1191.98	2211.22	2.03618e+06	1.04982e+06	1.53896e+06	1.43547e+06	632509
213.123	4.16			1.21413e+06	1.9077e+06	292463	260103	282287	152129	396835	832130	308999
480.8	8.92			4147.07	24705.3	4046.57	2591.3	4.00678e+06	3.07072e+06	2.43346e+06	2.39392e+06	835165
607.38	8.18			587229	1.02755e+07	4.63155e+06	15686.1	0	3174.34	289851	331873	27591.7
509.311	8.91			54982.4	171846	14221	17053.5	1.15331e+06	2.03536e+06	1.12408e+06	1.07374e+06	380343
150.065	0.74			2.50777e+06	557524	868936	1.68932e+06	839927	841820	9.10356e+06	9.99837e+06	2.39968e+06
310.2	10.27			2.536e+06	208611	108949	1.26294e+06	165130	423522	356674	485400	631363
147.05	0.61			505289	685312	354413	588553	1.07017e+06	1.01348e+06	804126	729626	637367
116.082	1.02			1.03198e+06	407552	801858	31282.4	1.38933e+06	2.26098e+06	3.68282e+06	4.15965e+06	1.98416e+06
186.112	1.54			1.41611e+06	331528	266167	443738	638778	576865	884519	708400	453672
245.185	8.14			3.06664e+06	366310	584862	467917	172011	1.40127e+06	998746	1.29463e+06	2.12115e+06
189.123	2.25			1.615e+06	1.12102e+06	302511	399009	353174	751995	926991	1.33824e+06	247010
237.084	2.14			0	0	0	2176.37	1.45542e+06	1.85887e+06	700277	791396	332847
289.139	8.41			173911	195825	125693	3527.82	704750	897296	394892	570633	116590
219.133	2.64			847618	1.04805e+06	247965	391784	404901	618198	102879	152066	329889
630.387	9.28			2729.53	16144.8	0	0	500711	670952	480025	460999	201828
336.191	11.53			812039	839649	723662	895152	756412	842464	745528	732554	740491
264.107	1.16			484164	750616	149972	86424.3	418816	1.32941e+06	574094	853078	526704
142.035	0.6			478534	641661	356893	527551	964710	863604	725306	703466	601917
342.139	1.02			3.63729e+06	9.51519e+06	3.19956e+06	129637	134081	113415	390486	508842	213977
208.61	2.35			307460	110727	28489.1	5125.05	121313	145957	3.97823e+06	4.04491e+06	1.732e+06
872.541	8.81			6053.33	36509.2	1922.14	2918.74	2.02729e+06	1.97337e+06	1.12444e+06	1.36194e+06	401897
736.431	8.55			47794	265210	8381.27	4898.72	1.06466e+06	1.62547e+06	996372	993897	237763
478.974	9.29			6010.2	12146.8	5772.13	2309.1	1.52567e+06	738127	1.19279e+06	1.26578e+06	509849
342.139	1.15			621577	388207	112867	44129	415067	362932	677476	690154	584268
373.273	11.22	C24H40O5	Cholic Acid	257541	76046.6	26042.5	908333	1.0833e+06	1.7033e+06	1.56595e+06	1.57457e+06	9.48529e+06
390.732	8.63			43712.7	251864	10149	6719.25	1.29199e+06	1.92133e+06	1.03598e+06	1.08923e+06	292844
233.149	2.69			729550	996813	415581	408583	234503	276985	109746	171218	101132
549.319	8.75			1.9923e+06	845904	322578	762485	1.62247e+06	60341.6	3097.32	27654.9	230912
303.129	2.13			540801	838486	167216	4073.88	6225.18	5489.62	1.33707e+06	2.03718e+06	371704
129.979	0.58			1.04187e+06	1.10714e+06	1.0504e+06	405616	396617	659428	390965	460238	679160
960.594	8.92			0	9873.35	0	0	1.45398e+06	1.25422e+06	985339	995372	282305
266.01	6.14			520146	359399	286082	590061	129264	168647	751681	871023	546102
184.081	0.75			3.76186e+06	1.34965e+06	460116	117877	495503	149082	2.44152e+06	2.59419e+06	5.79063e+06
170.081	2.83	C8H11NO3	PYRIDOXINE	590717	88341.3	128466	402771	800781	3.28093e+06	1.62466e+06	2.13391e+06	2.01538e+06
155.03	0.61			418323	599312	324556	581134	1.02444e+06	803092	659686	661779	577191
248.149	5.47		Acyl-Carnitine(4-OH)	202059	128185	43796	204483	201443	201694	664540	886501	650201
221.12	6.56			101371	39090.2	5615.83	239204	993959	1.01526e+06	867140	1217489	978432
249.071	0.83			733301	1.09494e+06	539242	141872	20862	545490	1.52251e+06	1.2695e+06	6.75417e+06
191.076	0.65	C8H12N2O2	PYRIDOXAMINE	1.43649e+06	1.2116e+06	1.26131e+06	645175	578549	357754	232198	183311	1.22753e+07
337.168	7.33			400587	1.0297e+06	162135	0	25404.2	331244	1.14949e+06	1.37435e+06	1.05287e+06
301.15	1.74			334143	820110	126332	9323.3	14347.1	13552.1	258254	327348	199624
540.329	8.7			11426.7	72152.7	12238.4	9532.49	637838	800528	551962	565866	115960
482.293	10.55	C26H45NO6S;C26H45NO6S	Taurochenodesoxycholic acid (T-CDCA);Taurodeoxycholic Acid (T-DCA)	857579	3.5425e+06	3.40206e+06	1.35611e+06	95229.1	68531.1	695538	664280	31010.1
512.985	9.07			36589.9	172420	9096.28	13783.3	3.04756e+06	4.42395e+06	3.21673e+06	3.34413e+06	1.15078e+06
243.133	8.08			6.68041e+06	5.76499e+06	827361	912904	33448.2	1.40511e+06	223868	667571	830985
326.134	9.1			476784	495306	35993.1	0	96947.7	40777.6	1.25025e+06	1.26792e+06	1.15992e+06
297.107	6.57			2.719e+06	4.54852e+06	1.00476e+06	68208.7	142958	331168	4.74027e+06	5.73704e+06	612887
516.298	9.79	C26H45NO7S	Taurocholic acid (TCA)	1.20581e+06	2.08135e+06	516221	396074	896657	135157	538521	168479	455528
103.123	0.62			525482	273811	148347	106912	6.12667e+07	31700000	301000000	2.94333e+08	18100000
185.129	6.97			732886	4.39708e+06	717443	1.88903e+06	613356	515044	235829	164756	79109.5
246.108	1.08			1.90896e+06	689215	86752.7	1.51667e+07	1.25208e+07	6.10617e+06	547366	685286	336159
466.213	0.94			566917	138277	42335.7	0	55184.3	84545.1	6.11493e+06	7.27983e+06	6.35036e+06
120.09	1.13			269738	357171	206253	509101	758455	1.06868e+06	3.57007e+06	3.69187e+06	1.9987e+06
98.9845	0.74	H3O4P	Orthophosphate	509672	873327	3.84322e+06	1.53376e+06	555553	605793	2.03968e+06	1.25943e+06	1.74818e+06
224.058	0.83			359623	165391	139561	88550.6	931851	770669	357674	546487	337379
405.597	9.12			1900.71	4493.88	2366.94	3277.85	1.46807e+06	910548	1.24073e+06	1.1913e+06	567998
760.46	9.07			8539.7	58368.5	0	2169.52	946369	1.43237e+06	909795	993852	302356
469.778	8.87			1063.32	30978.2	7964.13	0	1.56873e+06	1.36535e+06	1.14823e+06	1.07765e+06	442035
443.773	8.74			83046.4	447463	19425.9	20953.1	1904531	2.15545e+06	1.84008e+06	1.82065e+06	555614
268.103	6.3			847680	2.81617e+06	373849	365145	858311	2.39201e+06	244126	295641	201592
513.804	8.97			0	4404.47	3234.54	0	1.43535e+06	1.01827e+06	1.05556e+06	1.00152e+06	386941
129.102	1.14			438475	1.45047e+06	228993	280831	575403	1.10903e+06	3.88431e+06	2.01777e+06	3.16344e+06
256.102	0.73			211569	3.22776e+06	2.50327e+06	3.97194e+06	186546	931164	111461	150428	1.33851e+06
192.91	0.67			694939	857576	480015	511868	294433	802882	794952	968294	417392
191.066	1.48			351497	675323	94980.8	34697.6	331660	277605	904370	1.11612e+06	750270
221.024	0.7			1.17251e+06	659530	247307	1.63719e+06	28920.5	974283	22120.4	58967.2	1.32714e+06
266.033	3.36			526736	409983	326202	631712	68724.2	97859.1	167175	197769	79877.8
164.04	0.6			547105	766372	462313	694034	1.08753e+06	978127	771137	740335	662410
270.155	6.05			594873	786375	133149	28773.8	3.42008e+06	2.46423e+06	396301	482767	785498
480.277	9.92	C26H45NO7S	Taurocholic acid (TCA)	3.97526e+06	5.80611e+06	2.29404e+06	6.29475e+06	453058	62452.5	365549	181841	306877
203.102	0.98			1.21399e+06	1.50643e+06	792467	532364	418118	466165	379518	630632	433865
164.534	11.52			574227	490039	595719	645910	553055	491191	541594	511189	591337
277.103	1.15			462810	439150	1.43463e+06	601418	979057	489652	3.19075e+06	3.43485e+06	233861
402.21	7.58			366062	773439	613357	1042.73	12810.4	16009	591556	554878	28724.4
491.791	8.92			3833.12	13741.7	3865.06	0	1530316	1.20292e+06	1.05789e+06	1.01415e+06	460947
226.055	0.95			249407	174124	244048	107511	74823	415402	590662	704165	549742
213.979	2.32			299971	113902	63956	311101	652080	234862	446408	622394	231336
210.123	7.64			793677	807016	758008	903663	223150	603308	888050	702187	903796
92.5227	0.59			1.01856e+06	1.10447e+06	985742	368407	334644	601904	431582	446811	659540
368.719	8.56			57784.9	298836	11355.4	7086.34	1.31623e+06	1.94298e+06	1.17653e+06	1.16827e+06	296009
276.118	1.14			895325	1.06692e+06	196719	58394.2	112411	80196	1.4899e+06	1.37946e+06	319979
432.309	11.37	C26H43NO5;C26H43NO6	Glycodeoxycholic acid (GDCA);Chenodeoxycholyglycine (GCDCA)	8.31412e+06	3.69618e+06	2.897e+06	14100000	26807.4	13370.3	308004	42635.3	10600.1
217.129	1.61	C8H16N4O3	N-Acetyl-Arginine	207143	1.04371e+06	122065	279960	317003	518714	398499	927411	101582
377.145	8.09	C17H20N4O6	RIBOFLAVIN	137699	169084	13205.7	151505	982073	1.55562e+06	9.21088e+06	8.72362e+06	4.88548e+06
782.473	9.1			9828.8	40482.8	861.612	0	784629	1.13267e+06	613593	654262	209241
118.061	0.77	C3H7N3O2	GUANIDINOACETATE	242009	591649	73068.3	1.14719e+06	384426	2.80324e+06	960750	1.48862e+06	3.87806e+06
314.232	11.31			751596	293098	1.58895e+06	464665	828029	334493	6.82303e+06	6.34734e+06	1.88408e+06
507.21	0.82			571540	0	0	535003	2.41585e+06	1.46982e+06	9501.15	27025.6	0
205.118	2.12			616912	1.50821e+06	492132	421498	455997	587083	473042	641151	248269
399.142	1.47			309458	253714	17662.9	0	0	6637.76	1.22533e+06	1.10929e+06	1.35272e+06
292.067	7.7			440619	434999	634479	440640	645420	594445	202198	152004	384895
130.097	1.56			429281	740058	359321	86854.1	6.57027e+06	2.63944e+06	664472	800000	596997
190.05	7.76	C10H7NO3	Kynurenic Acid	420597	549649	45315.8	711812	662013	1.50335e+06	337081	450055	207994
224.058	0.96			342801	529258	86991	84410.8	80680	598271	496739	1.56264e+06	279672
73.5324	0.6			388124	503921	283034	325922	890799	800150	637287	656027	545040
643.906	9.2			0	2975.5	0	0	1.41146e+06	681407	1.0667e+06	934390	423241
694.922	8.97			19361.2	93531.9	1602.81	4408.56	1.33584e+06	2.02552e+06	1.37285e+06	1.39056e+06	446971
449.957	9.23			3152.47	8503.29	3130.52	3507.18	2.40601e+06	1.26407e+06	1.79579e+06	2.02298e+06	799800
245.076	2.85			626482	199030	70367.7	1.12174e+06	178201	718745	74949.5	94396.3	36828.6
175.071	0.87			389079	331761	59898.9	1.40137e+06	5.77988e+06	2.77507e+06	1.943e+06	1.24179e+06	2.3264e+06
738.447	9.04			17931.9	84348	3491.82	3931.43	1.29616e+06	1.83928e+06	1.38192e+06	1.36047e+06	409069
104.071	1.17			170583	2.26803e+06	861635	110695	147895	427010	3.18298e+06	4.72232e+06	4.80435e+06
334.124	1.57			573766	1.65118e+06	353287	149499	26504.8	82875.4	1.53236e+06	1.63737e+06	1.9309e+06
187.107	1.21			4.2808e+06	7.7254e+06	3.12691e+06	828005	322344	138289	229584	426278	492826
236.998	1.94			210603	208947	247695	240484	1311.74	0	3853.44	10000.1	0
259.139	1.19			119761	366890	82445.9	0	1.13138e+06	717698	581406	673216	379737
464.633	9.27			1628.67	11012.3	1064.14	2836.31	1.69348e+06	929724	1.29129e+06	1.57959e+06	570677
207.05	0.66			903033	1.17518e+06	901338	341846	299179	517372	390810	292331	1.03562e+07
188.115	1.63			251101	450475	37006.9	286197	1.16092e+06	1.03524e+06	644521	784324	987348
282.005	3.36			553046	396205	293161	583079	65824.7	91829.7	150107	188060	70238
244.093	1.34			455446	1.13939e+06	72881.4	564377	3.65146e+06	2.31397e+06	394052	503312	322586
357.673	3.5			118465	306721	242509	0	0	0	41632	54349	12990.6
412.745	8.69			37579.8	191417	10686	12145.2	1.13334e+06	1.61656e+06	872025	816766	209197
261.144	6.5			529658	1.59562e+06	296052	470182	488143	403360	501234	719146	299491
173.092	1.14			1.48677e+06	2.50575e+06	560050	1.64449e+06	157859	156577	1.01703e+06	1.05319e+06	599321
185.023	0.56			964920	1.02078e+06	987812	402509	319881	612513	349585	434973	574358
93.0549	0.8			1.49333e+07	758567	1.03116e+07	6.54392e+06	170194	657941	616563	408035	95420.3
131.049	6.14			617642	446748	253896	861353	121111	133226	2.70237e+06	3.19861e+06	742549
317.251	11.65			1.36999e+06	743318	265633	416326	253986	707023	1.32304e+06	1.22695e+06	375075
454.283	8.95			12412.4	47086.1	4416.7	9600.82	568350	816252	544430	542672	180311
319.124	0.89			321514	397754	161356	295780	175798	446891	877992	1.0349e+06	686631
319.128	8.89			703920	1.29822e+06	429798	548748	994994	784691	355356	427492	606528
146.093	8.19			1.26097e+06	675842	667472	801217	652604	867470	696056	583157	546144
75.0446	0.79			7.43243e+06	406076	5.3103e+06	3.52215e+06	660279	558561	311816	254857	288826
191.055	2.53			397587	355480	13817.4	1.20362e+06	636537	301865	82499.5	139959	155614
182.102	0.86			2.10755e+06	166393	90048.2	837010	479283	289951	319096	415820	1.33922e+06
293.076	10.04			485942	677719	402556	487923	404840	402093	429221	406120	394725
136.098	0.88			871509	697652	827432	586864	771305	573918	607855	573162	515231
139.002	2.46			991782	1.15342e+06	356055	515627	0	5634.08	0	0	0
264.118	0.94			5.59168e+06	257549	37424.2	36400000	39900000	7.36992e+06	27633.4	62674.7	65293.9
146.081	0.88			530762	334460	204276	148665	820396	489655	1.43935e+06	1.59059e+06	767547
421.76	8.68			111410	522981	24767	24350	2.71311e+06	1.2693e+06	2.41873e+06	1.70524e+06	628430
262.164	6.59		Acyl-Carnitine(5-OH)	469054	1.50588e+06	186539	414031	538326	514818	1.33627e+06	1.80179e+06	1.2739e+06
150.058	1.74			351213	706650	128500	244607	10685.7	638754	204374	385207	266909
804.486	9.13			4737.36	30008.2	0	0	593756	781186	508386	493416	167693
597.286	9.69			389618	2.87022e+06	278528	1.62877e+06	337744	170895	163547	313162	7823.3
437.126	6.12			930129	458343	24571.8	42709.9	31628.6	16972.1	1.15854e+06	1.29664e+06	949184
340.123	5.67			142519	344328	144318	0	0	0	209917	221810	40394.2
560.327	8.19			35893.5	126267	24032	2311.89	645911	901247	537715	625756	138155
282.118	0.85			227041	266365	196462	5.80418e+06	2.85667e+07	1.21937e+07	253645	324856	405585
346.221	9.13			1.76791e+06	1.15052e+06	72490.2	778735	413389	672513	1.67708e+06	3.13482e+06	2.00642e+06
315.235	11.11			1.74127e+06	498670	383486	686607	242327	491379	704302	1.1832e+06	360365
377.191	6.73			23296.8	21878	3646.38	0	7.43211e+06	5.20998e+06	395856	518101	368980
147.989	0.59			521562	606261	581287	243332	164247	352996	204252	223990	351563
151.061	4.79			316115	136298	15617.9	1.54688e+06	108075	2.73854e+06	146098	629756	169723
167.091	1.01			4.22547e+06	502459	317664	39878.6	301231	479163	2.083e+06	2.27814e+06	1.2184e+06
191.589	0.96			245711	123900	75697.4	0	27616.7	45288.7	4.20969e+06	4.27773e+06	4.46717e+06
227.102	2.94			99259	256928	89768.6	56385.7	152461	289658	298819	352399	117874
268.96	1.84			572685	714069	194472	607316	5071.11	19044.2	159030	431188	44168.8
223.092	0.84			391936	740680	298446	937442	530839	145409	614245	472829	339473
218.958	2.32			237077	96712.9	60667.7	251407	512139	180316	355041	480047	187796
113.035	1.39	C4H4N2O2;C4H4N2O2	URACIL;Uracil	315946	61993.5	38387.4	290604	1.98702e+06	326925	2.6642e+06	3.77117e+06	910620
578.227	0.74			841964	1.09231e+06	724949	3.06676e+06	97239.3	538167	0	0	0
237.122	7.15			1.0703e+06	848433	604591	33055.9	56169	191375	1.81183e+06	2.05974e+06	741707
275.095	0.93			930883	249876	119554	2.43429e+06	178878	694006	360468	890530	193609
197.067	7.28			2.41567e+06	723303	37394.3	400823	732220	770182	1.73308e+06	1.7735e+06	667037
233.113	2.91			165095	399331	61005.1	30072.7	659913	749966	1.21299e+06	1.11074e+06	388131
309.137	1.93			247418	44923.1	37221.5	1891.07	317785	601047	1.03322e+06	1.3538e+06	399247
208.61	2.06			443971	73834	20683.2	2089.35	167155	198677	1.90536e+06	1.59253e+06	1.21021e+06
286.15	2.57			289693	285194	50066.1	18168.3	317831	185148	178795	194242	344266
500.303	10.56	C26H45NO6S;C26H45NO6S	Taurochenodesoxycholic acid (T-CDCA);Taurodeoxycholic Acid (T-DCA)	630970	2.477e+06	2.45416e+06	993055	78538.5	51893.1	530637	495147	24062.4
233.149	6.34			973752	1.72744e+06	223447	414978	311550	1.11794e+06	223747	382425	352041
212.007	2			1.44714e+06	1.79428e+06	1.65318e+06	2.27499e+06	5359.04	5183.67	0	0	2426.3
330.227	9.86			4.68625e+06	330536	106637	1.02384e+06	338653	575923	281060	323206	869748
137.027	1.59			572707	67171.3	14520.5	1.10928e+06	1.14436e+06	1.82687e+06	525944	586724	272966
385.233	10.22			451576	762791	132362	0	0	0	552885	602246	478222
144.081	8.18			1.45408e+06	407273	355769	923549	216713	423267	3.85548e+06	3.70052e+06	3.1008e+06
265.151	9.18			1.25994e+06	753019	29354.2	2.22277e+06	553031	453241	158263	119198	103410
322.076	3.33			231876	322596	67448.5	2.17305e+06	89194.3	356605	484055	427724	4229.17
176.055	1.49	C6H9NO5	N-ACETYL-L-ASPARTIC ACID	450661	819324	73923.2	567548	122992	19600000	121695	391720	453421
391.181	6.33			303992	872815	113106	4668.32	683028	693619	336141	441268	317087
265.151	11.29			1.26797e+06	623610	610141	1.9849e+06	111064	150882	139083	148251	702960
162.076	1.26			688963	108980	71180.8	4.00432e+06	690521	1.06484e+06	353837	240716	82699.9
245.076	1.35			224734	348732	130245	1.11875e+06	559256	2.35909e+06	102889	570047	158856
516.207	9.2			99531.4	3.42465e+06	25230.4	130692	563295	402287	455218	436020	1.54306e+06
535.817	9.01			0	2568.9	0	0	1.1186e+06	735342	812653	796750	374695
152.056	6.29			1.55804e+06	5.05849e+06	657689	672563	1.54578e+06	4.37461e+06	451359	561953	383993
219.133	6.34			3.22476e+06	175110	797460	113845	254666	669255	585200	682176	224323
244.922	0.68			1.03154e+06	589784	560410	1.12358e+06	646865	360025	229256	285017	528714
205.118	1.14			380355	546302	334779	536255	151785	215093	434382	396836	457630
826.5	9.14			3273.34	16907.5	0	0	414505	566621	344056	352769	108827
290.159	7.16			449561	795809	25568.9	265900	192855	1.19278e+06	817644	1.53849e+06	1.08427e+06
196.096	11.25			516236	584297	479157	511387	544416	503433	493026	531338	535426
302.232	10.65	C16H31NO4	2,6-Dimethylheptanoyl Carnitine	737218	3.24204e+06	101200	540797	477059	624290	206939	309626	606203
391.145	1.36			181546	408897	107393	76719.3	272595	310304	760851	841375	627522
176.055	1.69	C6H9NO5	N-ACETYL-L-ASPARTIC ACID	274073	165697	73923.2	340326	314347	2.04667e+07	572017	509313	147825
175.595	2.27			484126	90475.7	18669.9	2261.4	134555	136499	2.94148e+06	3.2613e+06	2.63592e+06
336.585	0.85			394849	20091	25093.7	502833	91790.9	309028	481519	455408	0
512.313	9.58			1513.37	13728.9	1294.15	815.535	2.82606e+06	5.37142e+06	710891	817854	307262
123.594	0.9			354875	692027	113891	269627	689276	151500	867478	1.07945e+06	756016
134.081	0.95			572381	372512	161193	942593	1.83817e+06	188199	584341	669294	2.93094e+06
164.117	0.94			588423	311859	268081	942431	185988	783702	1.36568e+06	1.46421e+06	1.31155e+06
152.056	1.47	C5H5N5O	GUANINE	250748	334532	37193.1	470819	87316.7	450271	3.83027e+06	7.2568e+06	566190
164.128	0.79			6.44897e+06	524328	171738	4.468e+06	3.03385e+06	2.14811e+06	2.17557e+06	3.71419e+06	4.6179e+06
172.071	0.85			504245	277296	173431	25631.2	462814	1.25071e+06	530895	675471	421808
318.129	2.29			463504	869355	332776	3291.98	99391.3	83955.3	1.34918e+06	1.47818e+06	738174
387.692	7.87			369355	1.08628e+06	246477	1524.34	0	1489.25	735487	588945	574348
219.133	5.76			497370	647126	161422	246786	171948	259649	120073	169520	81064.7
233.149	6.74			3.74484e+06	471058	404688	563987	301227	1.49407e+06	362265	615759	491882
74.024	0.73			366651	394838	425426	970635	197589	254943	2.35638e+06	2.2015e+06	591473
229.154	6.91			861971	5.3984e+06	1.33669e+06	179020	537934	301011	702901	1.0154e+06	494663
232.026	2.18			263427	473975	235475	375559	120900	134800	936500	930219	684832
86.0969	1.63			250376	1.60757e+06	394810	71392.8	523954	127419	633117	4464948	1.10175e+06
487.799	8.86			41735.3	184451	7802.23	13391.8	1.02997e+06	1.57759e+06	961807	976497	309763
526.3	9.58			705485	407393	116900	94654.5	310501	696835	781854	747230	33542.4
246.181	0.91			649367	436371	124826	86872	649279	277488	415794	475738	291275
355.262	11.22			134312	39615.6	14862.8	447510	556841	871678	780240	794265	4.79637e+06
76.0762	0.81			392746	405381	88581.8	1.55958e+06	631817	377039	845021	853609	575404
261.144	6.93			709277	223130	178680	188777	541368	489291	1.03002e+06	1.57605e+06	509034
498.287	9.79	C26H45NO7S	Taurocholic acid (TCA)	771541	583079	328792	3.52313e+06	590826	103317	598626	282902	507002
210.06	0.86			2.89476e+06	938018	4.57011e+06	157208	312356	177996	526750	600567	800334
94.0457	0.6			513914	619361	307584	516919	1.00342e+06	962027	864712	860572	643668
780.457	8.63			27838.9	179627	4459.7	3260.11	872514	1.25687e+06	700026	753446	200826
204.142	2.34			293833	1.6903e+06	62986.5	323550	380528	549989	214925	338516	616288
185.047	11.53			518184	459357	495306	557393	500257	434527	447957	425462	481703
215.138	3.94			397694	3.59044e+06	419622	213469	147771	80790	152383	250772	129316
183.051	6.09			2.27767e+06	1.71391e+06	146703	1.67837e+06	1.11287e+06	1.634e+06	373362	496113	459069
175.107	1.96			2.2901e+06	1.00459e+06	748703	1.38469e+06	189421	291795	277283	418717	191970
295.095	1.18			2.81501e+06	188435	44331.5	27199.1	133326	1.21964e+06	1.04323e+06	877277	662821
205.118	1.03			393515	571787	169833	548647	474994	140618	513701	516547	480868
172.071	0.74			407385	348360	263806	26505.8	607471	1.18792e+06	2.39639e+06	2.80734e+06	1.17114e+06
166.071	1.56			1.39781e+06	256820	95584	47576	409494	401460	858972	1.62556e+06	544733
476.159	0.74			388348	1.31985e+06	2.23949e+06	9.44277e+06	100203	64186.9	569141	735563	453347
219.133	2.17			399655	759824	724077	193474	182106	204054	1.98647e+06	2.62092e+06	768306
454.279	9.51			39134.1	0	727.356	0	1.63494e+06	2.60728e+06	457452	533777	209330
229.155	6.27			270960	1.02606e+06	21182.3	546959	222587	274976	115647	177350	217483
203.139	4.17			453896	216138	240626	246445	100072	183303	171032	233544	158136
158.922	0.7			610028	822413	1.4926e+06	1.90525e+06	386065	546026	1.44283e+06	1.54378e+06	1.03645e+06
390.982	1.84			455757	1.0532e+06	37223.5	714603	0	0	29777.5	323760	0
135.56	10.96			381553	348925	410905	382321	384627	357109	354909	342543	415982
258.108	1.8			3.99145e+06	6.19275e+06	804409	2.4489e+06	16583.4	3.53662e+06	210341	231155	151181
246.108	1.2			1.43836e+06	648412	64422.4	7.28195e+06	1.25208e+07	3.15385e+06	273393	344815	334382
178.035	8.61			474030	467031	486343	510278	472001	443417	454394	468306	463034
466.315	10.53	C26H43NO6	Glycocholic Acid (GCA)	70900000	27000000	9.02004e+06	6.74333e+07	650540	90698.3	151526	52708.9	198354
277.139	1.57			221516	581054	105045	853.333	34962.2	23329.7	499711	546658	365143
374.128	0.89			872622	1.0717e+06	264485	109973	58882	104603	197816	297863	284865
447.765	8.81			10641.1	39949.7	11287.9	7181.53	1.38433e+06	1.44118e+06	961285	1.06056e+06	484922
557.345	9.16			22746.7	84100	3924.14	3722.44	1.99364e+06	2.86582e+06	1.99287e+06	2.06798e+06	763670
364.134	1.58			133551	311785	69352.3	58135.4	102869	121815	340646	377619	415441
154.034	11.5			419001	418742	414766	439145	432544	392755	387338	409087	447856
232.092	1.02			719088	872912	89801.4	4109.1	41234.4	18485.5	427315	476065	381167
263.087	1.15			384609	625664	198646	57451.5	319899	455297	1.71798e+06	1.01247e+06	1.42696e+06
383.115	0.71			846784	1.46292e+06	4.52677e+06	1.49317e+06	160923	686377	16403.3	30669	2.32287e+06
543.004	9.13			13078.1	73138.6	23432.6	1306.85	1.1139e+06	1.54134e+06	1.21103e+06	1.13983e+06	403259
247.128	7.17			1.18486e+06	2.0797e+06	716268	22465.6	161000	44557.1	4.73267e+06	4.29381e+06	666424
465.786	8.8			64455.4	271453	15888.2	16039.4	1.0984e+06	2.27078e+06	1.34706e+06	1.36273e+06	469351
147.067	10.98			676804	416207	555040	531115	489292	504588	508987	636645	703698
180.101	12.75			399343	456411	346514	456752	458505	426944	424316	403695	371896
284.098	6.13	C10H13N5O5	GUANOSINE	1.1148e+06	4.32792e+06	327811	1.5722e+06	349818	513501	100429	70443	140241
493.649	9.33			1946.14	10641.6	5920.92	1176.34	865903	460368	699720	717762	301470
873.545	8.81			2149.16	16112.7	0	0	872375	871806	521225	602906	184219
554.245	9.92	C26H45NO7S	Taurocholic acid (TCA)	935246	845847	1.01012e+06	1.05161e+06	226134	29963.7	251079	111190	118988
152.056	6.17			465580	1.86143e+06	686795	648370	1.13014e+06	2.71382e+06	473374	577609	400850
205.154	0.7			329624	1.86934e+06	103570	630460	599930	1.88431e+06	415008	671675	1.13524e+06
299.123	6.81			414747	626183	116238	0	14775.6	13349.2	562762	752534	636050
151.625	5.64			104553	449982	109427	0	0	3082.4	189240	101128	790538
484.362	11.55			208647	521354	275838	142527	14025.4	11335.8	107671	97822.6	216376
221.092	2.23			93396.2	179786	57818.8	72174.9	978802	923288	595515	768419	262449
292.084	1.15			251855	449605	41660	769710	536064	192351	461583	362316	414055
216.054	2.18			187359	367054	209747	330014	98056	111559	714153	706283	604959
400.18	1.06			464711	1.08342e+06	315866	1903.11	0	0	68229.4	137649	32322.1
311.127	10.96			347201	238322	362666	313216	281220	271134	323917	347026	353802
245.113	1.4			845334	355384	226967	214544	82762.8	74273.2	478123	566321	111704
204.134	3.81			111107	1.40373e+06	24143.3	109450	345176	290310	67209.1	128314	214570
187.623	1.89			148546	304667	92592.5	0	74490	42637.1	465596	608361	461453
319.128	9.17			336663	699911	208672	267136	511593	429698	184748	225286	260469
267.1	0.98			915705	1.41421e+06	1.21682e+06	76363.7	90956.2	255252	568260	607177	199227
221.981	0.59			287307	461409	228587	409248	857692	715268	610885	506264	426023
221.092	3.79			62818.9	152431	40430.1	115608	264468	370668	442681	494661	235163
361.106	10.09			238036	205850	361996	317552	253138	296256	369303	359936	358553
221.092	6.59			197596	45795.9	86646.4	116617	166023	286613	1.34327e+06	1.38368e+06	712520
99.0807	6.61			517371	170742	928534	268662	1.75508e+06	236571	648926	301195	95529.2
262.103	0.97			795756	1.45167e+06	328482	184111	229319	509145	1.9273e+06	2.5054e+06	315887
316.149	4.22			82539.1	245824	54883.3	1343.69	3833.46	1830.73	308417	358384	274556
233.113	2.45			457770	891806	184183	2.2464e+06	141313	152980	203581	216783	114436
645.062	9.29			1494.15	11423	0	0	310904	438590	280466	307654	127704
265.081	10.12			210328	232261	171808	200506	609084	372909	243678	300484	226729
340.186	8.29			473871	1.14907e+06	42470.2	2.10545e+06	475182	1.87558e+06	44626.9	63143.4	19857
134.106	2.19			214957	442993	171288	353560	102701	109243	2.50078e+06	2.61452e+06	867182
146.06	7.7			503568	263211	270929	603501	147474	190487	2.09579e+06	2.17544e+06	837623
141.066	1.28			217091	2.68407e+06	69387.7	404961	99354	2.66943e+06	390364	827454	845735
131.034	1.46	C5H8O5	2-hydroxyglutarate-water	4.88904e+06	117487	194194	990468	1.47247e+06	1.30958e+06	466942	446163	284541
183.086	0.73			1.27333e+08	1.74631e+06	686661	1.55334e+06	195533	755506	303309	365057	451075
334.16	5.53			103050	159273	49442.5	51098.6	16314.3	12981.5	255668	299702	132932
309.137	2.03			223350	1487.35	1273.71	2308.65	254318	293981	1.0674e+06	1.20671e+06	384237
217.118	1.16			1.07883e+06	4.6469e+06	1.54698e+06	1.04521e+06	105816	146082	406730	532572	406568
270.155	3.49			69943.1	106006	28232.9	1774.44	940213	754713	177031	256938	253697
98.0006	0.66			338229	369064	218644	288759	170442	374161	379425	447561	232644
345.111	11.49			380008	321054	379092	390798	376800	396897	377701	373236	389441
141.066	1.6			87813.4	56141.2	31220.3	1.08447e+06	685901	821062	803426	2.08949e+06	20800000
174.991	2.33			212490	82663.5	53131.2	225431	416212	152988	290798	355690	163752
302.134	1.79			968334	1.26937e+06	322383	44224	12462.6	23919.4	1.07362e+06	1.01012e+06	194235
159.051	0.8	C4H6N4O3	ALLANTOIN	564447	561892	352662	101173	54907.4	56777.8	1.27037e+06	1.21892e+06	1.21638e+06
144.102	1.38			175578	1.04143e+06	111544	126795	81040.8	430942	346829	479076	296233
219.137	11.85			434456	510441	533028	565005	194079	305135	536874	601511	503223
175.071	1.01			160586	349941	56548.9	209800	2224810	629501	2.07238e+06	1.28793e+06	144976
308.171	7.02			282821	263209	107218	0	323482	412897	753862	1.03483e+06	698934
206.081	9.35			71829.7	21991.4	29035.6	471211	402515	53621.8	877128	760563	325754
531.324	8.96			26443	84527.6	7086.48	8318.63	766988	1.00696e+06	635122	647208	211591
289.049	7.71			404028	193548	301309	587775	121040	231429	721089	694186	548008
331.228	9.87			934164	1.65965e+06	63889.8	208950	122584	407182	912925	929011	168405
258.108	2.34			653027	688706	175594	13527.2	108816	74555	422251	394246	418410
408.31	10.55			556287	2.12519e+06	459401	282419	140122	256601	45880.3	72801.2	570412
304.15	6.32			885967	800621	1.19476e+06	24869	86018.3	835956	265199	370059	236730
149.044	1.55	C5H8O5	2-hydroxyglutarate	1.00917e+06	183398	77520	52697.4	265960	248927	554565	1.05068e+06	364752
188.115	3.89			305378	221151	77503.7	69090.5	36721.9	56635	341056	434424	379718
434.758	8.75			31648.3	123305	5644.78	5617.72	758039	1.17932e+06	595036	588634	152933
727.287	6.57			388863	502201	211330	0	0	42820.2	845696	478538	2941.04
244.637	11.24			110132	36611.1	38241.5	380148	433989	628960	574030	556338	2.46481e+06
344.253	8.99			634340	197252	675369	2364.76	3157.46	3964.01	1.71206e+06	1.91091e+06	597726
415.218	7.85			327637	675345	120986	13137.3	58826.4	150366	626783	838493	379958
383.147	3.96			53207.1	66450.3	0	0	3148.82	3113.07	517833	1.11208e+06	589860
466.24	7.51			391534	378884	378334	0	1348.66	1183.57	505992	428399	58849.8
434.326	9.83			1.73203e+06	1.00177e+06	389907	568549	215742	9531.02	3310.81	3050.1	124863
144.125	3.22			212297	29104.9	1461.53	1679.06	361309	96713	263149	152468	210685
384.122	11.53			433925	331771	371821	412476	392218	361962	392933	368840	373736
204.118	6.43			120183	410352	143206	0	0	0	696843	719633	681730
303.118	3.1			119895	250943	42676.8	0	34102.2	21384.2	237417	276353	229348
432.31	10.4			538592	1.6661e+06	69534.2	2.66108e+06	118482	0	52526.2	68901.2	0
464.967	9.27			0	2164.76	1318.62	0	762020	378943	558093	661827	241064
130.065	11.53			435124	400524	372880	452907	416967	383317	386605	382833	373418
246.144	6.12			337527	610579	425655	485889	168757	277165	98933.1	190477	81260.1
167.037	1.34			302704	12582.2	2555.39	355526	262020	178592	3.55997e+06	2.64249e+06	1.14948e+06
168.086	0.8			548392	149560	78810.9	216078	1.32557e+06	417970	405036	528075	183362
334.16	4.32			58448.7	1.46763e+06	452558	21780	18879.1	43396.5	890974	719278	350633
301.15	1.24			375660	429927	42628	30225.4	431505	269611	621722	587952	169555
414.197	6.15			228771	941459	537852	2673.59	16083.3	8172.37	397876	409396	30701.7
71.0297	0.6			264817	357017	177293	263916	511876	523287	427099	423404	372347
463.232	10.3			216842	2.73022e+06	319390	563924	348955	348375	501012	421537	15627.6
308.04	7.7			327874	303320	413215	295316	406884	406691	138564	99369.3	241019
332.242	10.34			1.08062e+06	471223	77686.7	242217	341566	330879	424286	488467	220833
448.265	8.81			0	25765.3	0	0	697356	726738	465991	515705	235482
261.64	10.5			573816	354326	164309	636685	5997.99	0	762.365	0	20079.4
330.227	9.74			4.28005e+06	1.47039e+06	106637	1.07011e+06	190197	623738	288447	343509	923692
219.112	12.71			420012	468707	301360	414757	402100	416116	403163	385127	343787
141.016	2.32	C4H6O4	SUCCINATE	165383	57599.4	32546.9	175498	491571	117824	310595	469050	139358
195.602	0.82			232767	309428	114440	0	22478.9	33200.4	707328	752727	704277
203.138	0.74			1.04442e+06	675116	319428	8645.07	241977	311142	953288	1.08007e+06	1.01893e+06
275.074	6.26			549413	1.0956e+06	235971	92478	572784	825356	119657	175003	174748
134.027	0.88			506286	89935.1	46408.4	153292	120692	242334	886035	1.08907e+06	566382
202.986	2.32			135363	55392.3	36206.3	157848	284443	111092	196557	251803	117828
492.634	9.04			1353.34	25586.2	0	0	389055	570700	361870	351834	107247
439.269	9.52			261189	20116.4	0	4318.18	1.28363e+06	1.81792e+06	388659	480266	201673
175.107	1.14			1.62959e+06	501207	346572	60313	449171	405270	5.6042e+06	3.86747e+06	632264
450.32	11.37	C26H43NO5;C26H43NO5	Chenodeoxycholyglycine (GCDCA);Glycodeoxycholic acid (GDCA)	5.6332e+06	2.56641e+06	2.03041e+06	9.41313e+06	22172.9	11992.1	217945	30505.6	6990.57
491.179	0.76			727543	4.1947e+06	7.32689e+06	2.91382e+06	406439	111443	288160	386097	245300
247.128	1.72			1.4138e+06	626161	231977	745592	847880	64190.3	289411	695198	390225
252.144	5.8			228702	339755	112612	0	181577	84587.2	1.09675e+06	1.49619e+06	627405
243.99	1.57			380443	140581	71761.5	30723.6	228076	227382	466054	698402	304252
509.813	8.91			23610.4	98442.9	4061.8	6521.75	629935	1.02621e+06	576339	603776	187342
523.205	0.86			3.95227e+06	1.64546e+06	1.36138e+06	587218	161615	29418.2	47761.8	49972.1	39168.3
123.044	10.11			418696	418037	437554	420232	372928	423083	480540	432093	454933
290.982	1.93			222056	212451	265654	254567	3869.62	5384.27	8577.77	9936.16	1657.07
276.118	1.26			596659	942924	188904	57602.9	41836.7	217825	511684	634918	338239
298.113	6.62			193031	4.48999e+06	445156	3.36881e+06	20896	86202.6	724292	825159	90834.2
167.092	1.64			134716	644365	98263.8	9292.47	234053	721879	653875	888799	657269
178.071	0.76			265577	191092	122670	64578.8	4.12574e+06	1.53458e+06	482266	472995	420388
226.082	2.1			360112	1.80169e+06	69718.7	503354	245509	449372	82941.6	186407	398795
477.958	9.01			1791.22	19338.5	0	1307.63	322575	475710	293844	286165	93806.8
141.066	1.14			151285	358952	66359.5	348903	107148	343456	402475	845963	845735
260.196	1.24			196373	766113	82118.2	188538	477247	343706	197299	313977	648396
199.605	2.06			163514	99404.9	20891.2	1635.95	52309	129099	2.10045e+06	2.79665e+06	1.82749e+06
193.027	1.17			255803	388553	135527	31432.7	0	0	452827	477726	340394
224.605	1			174446	81136.6	45425.2	0	42600.5	77238.9	2.85206e+06	2.9848e+06	3.08255e+06
133.06	1.24	C4H8N2O3	3-UREIDOPROPIONATE	133017	388960	29994.7	45442.2	3.56302e+06	6.52921e+06	6.13971e+06	6.13316e+06	1.63242e+06
252.987	1.86			365223	442186	156853	410312	4170.42	9992.39	123196	314306	35092.1
848.513	9.19			0	11526.4	0	0	332460	453304	228922	226359	73494.4
221.092	6.84	C11H12N2O3	5-HYDROXY-L-TRYPTOPHAN	174507	46758.1	83368.4	96691.5	141563	256860	1.30851e+06	1.42522e+06	647247
521.984	9.1			4493.13	20531.7	1295.48	0	393830	673546	323700	336182	107364
126.555	10.97			348978	249030	403216	356125	275222	266830	351931	390778	383794
299.236	10.38			273187	1.58667e+07	143309	207550	143840	299096	572659	479864	60434.5
824.484	8.69			22184.2	93436	0	1327.52	601399	928434	514518	498522	108184
402.284	10.83			1.44469e+06	3.55913e+06	519223	93546.6	320174	246173	114450	123408	89108
262.038	4.12			117235	201464	26510.3	259148	53058.9	218904	83303.2	120439	162530
529.312	9.1			0	12781.5	0	0	380140	539266	353031	345618	137857
526.3	10.13			327666	556848	64881.6	143365	227931	309086	523581	559160	150008
377.078	10.09			267334	207620	307548	291149	261813	314289	355821	334956	338846
203.139	6.08			1.68621e+06	811424	200402	285284	250309	1.03356e+06	304454	488671	113714
142.948	0.67			741023	595526	1.60273e+06	3.0459e+06	810882	279684	542450	644967	1.04166e+06
145.133	1.83			268502	83788.6	29946.2	201744	237000000	53000000	1.03467e+08	101200000	2.86667e+07
213.098	6.9			207872	228503	18160.8	13409.1	504385	95595.1	882612	837297	499204
295.065	2.05			0	16900.1	0	92545.9	624043	551040	0	43800.8	0
630.722	9.27			2639.85	15871.3	720.571	0	505628	686604	485548	455169	209494
148.096	1.22			154824	86388.1	67977.9	125491	175791	346529	1.06404e+06	1.38826e+06	510844
499.25	7.43			392567	955153	1.54104e+06	0	2628.33	1790.33	468957	406140	26359.6
293.076	9.32			346129	530737	243873	338308	232122	227296	253047	240257	261164
258.108	1.48			286189	418731	72090.1	25136.5	41843.3	23315.9	211062	383660	309704
181.052	1.16			528663	2.13447e+06	150452	670203	22269.2	832896	66041.1	226276	169459
529.198	1.07			471117	5993.17	1393.15	912012	482992	889868	6085.39	7243.48	0
309.116	0.96			612710	1656.35	0	799834	1.92787e+06	626584	39675.7	34048.8	10189.7
377.173	6.89			334451	645837	139714	12564.3	0	0	937027	916747	471556
321.128	1.48			248012	369899	92450.9	34995.8	84694.6	63441	748470	946942	803402
616.047	9.26			5206.87	21824.5	1023.72	1220.97	789483	959734	749779	780643	312064
127.05	6.54			2.56532e+06	650866	283575	3.17718e+06	1.49667e+06	3.62782e+06	237269	327920	305581
323.196	8.99			284657	435782	77090.6	0	0	0	277578	341368	373004
180.903	0.68			700360	718585	1.00907e+06	2.39065e+06	482655	376135	725160	935081	979691
414.299	11.37	C26H43NO5;C26H43NO7	Glycodeoxycholic acid (GDCA);Chenodeoxycholyglycine (GCDCA)	4.64375e+06	2.01332e+06	1.55617e+06	8.01308e+06	15582.4	6425.48	163998	22181.1	1412.22
261.144	5.19			134754	51335.7	91617.9	47476.6	67269.6	77254.3	199036	240776	85906.6
167.11	1.1			281716	373591	114052	48140.9	108384	110956	1.06785e+06	1.10677e+06	892740
469.719	7.15			267228	522865	114846	818.466	16300	14554.9	660059	741568	399382
209.092	6.37	C10H12N2O3	L-KYNURENINE	152123	160832	87158.2	963761	3.50407e+06	1.27632e+06	493052	535267	327820
557.68	9.15			9512.76	69542.4	26392.4	1148.53	999177	1.41515e+06	1.02589e+06	984620	386767
134.534	1.84			25194.7	8248.39	26558.9	72422.6	760622	626809	396288	264523	212312
180.065	8.03	C9H9NO3	Hippuric Acid	1.03933e+06	2.20928e+06	626663	323201	36911.6	1.44839e+06	194151	803233	76736.7
272.171	1.9			176408	175720	30509.9	20264.7	66127.4	154758	305833	404933	282552
189.123	5.86			356987	138944	206476	142219	155495	238716	250197	385845	166434
105.049	2.24			196812	191854	228696	235968	191039	190635	188456	177731	200474
218.01	1.12			309571	308037	252705	335936	157180	340657	746295	780442	639525
197.005	2.48			651981	781751	240366	348071	15228.4	6868.93	0	0	0
79.9902	0.67			306173	317926	182813	272700	125666	321814	298206	347734	228278
209.092	6.47	C10H12N2O3	L-KYNURENINE	160769	166122	89883.7	1.04212e+06	5.54431e+06	4.42734e+06	512299	289213	337148
287.243	3.35			727406	160667	23179.3	26830	1.55986e+06	347280	899644	388386	757765
190.964	1.19			1.30587e+06	248590	254217	282216	52433.5	71652.8	187800	153491	519049
269.16	2.26			266337	297257	234583	74672.9	127032	126922	320605	500293	144573
215.016	1.83		Citrate+Na	1.71661e+07	2.24333e+07	1.3488e+07	57800000	50547.8	57350.5	126899	145668	91671.8
221.092	10.08			172517	190405	147730	179700	366264	296789	211286	182413	225441
115.063	0.93			289066	1.19746e+06	277377	434836	113212	701215	448955	631555	264280
444.269	10.96			461014	425290	196702	11002.5	0	0	498996	774455	206983
256.079	8.6	C9H15NO6	N-BOC-L-Aspartic Acid	393144	423915	319827	361015	343438	325816	328026	325184	327988
232.012	1.85			31977.6	16114.9	33265.4	99600.2	488523	507922	334108	263902	217059
549.319	9.13			4.06163e+06	1.22496e+06	282625	530567	1.07159e+06	156694	32351.9	34661.8	197899
233.149	3.24			398516	176257	140068	182259	89093.2	247474	116398	151734	63690.1
338.182	7.04			118282	177968	33224.4	0	277834	176627	252645	301640	287597
175.107	7.9			668607	677312	379963	10445.9	25389.7	40308.7	2.81569e+06	3.4269e+06	1.52831e+06
241.128	1.92			401883	327011	130566	0	14964.8	16418.9	260466	313032	141333
358.694	7.07			248721	569876	956816	0	0	0	468946	331790	32475.5
229.118	1.08			178971	3.81657e+06	33318.4	255940	209934	197377	323966	1.00982e+06	639748
274.091	1.77			81501.8	76747.3	5023.68	103432	4.07387e+06	2.5533e+06	195977	219504	219873
173.139	3.15			4344.68	30792.9	11373.9	0	2.96736e+06	8.78943e+06	130230	165420	117560
263.11	1.92			517740	83840.5	41507.2	3489.9	16004.9	30329.7	194747	231225	211559
376.17	7.44			161927	567395	180441	167388	38598.2	42838.5	347533	414975	307563
209.055	1.5			117778	464975	24104.1	166679	183564	322156	254191	340978	80999.8
263.102	12.7			321136	364014	231272	333352	322711	321536	317728	313251	267941
463.203	6.64			317660	453214	92907.7	38777.1	82530.9	97553.6	923475	1.40404e+06	723186
261.122	7.79			115034	11875.3	42984.9	1420.98	214288	348155	713704	801896	544843
485.289	10.52			1.47864e+06	544466	227058	1.62429e+06	5805.69	0	2588.18	3167.09	4124.54
286.139	7.62			291808	368412	36173.5	9573.3	253881	182151	504671	596618	813951
462.266	9.91			2.32848e+06	3.43737e+06	1.28207e+06	3.66734e+06	266630	31812.8	214948	104684	190093
549.319	9.25			3.91546e+06	1.61981e+06	290572	380990	609883	156694	9728.32	29772.4	207681
522.285	10.55	C26H45NO6S	Taurodeoxycholic Acid (T-DCA)	245217	903949	1.15543e+06	452678	69683.4	46138.4	423059	399417	17654.8
143.118	1.68			65778	424919	16406.4	100787	1.68913e+06	155095	9.46791e+06	6.11405e+06	446290
422.262	8.69			30161.1	164396	8401.52	7243.73	803388	1.17505e+06	683655	668370	184492
344.571	0.84			221192	19598.4	16280.7	298238	53874.4	163139	250747	237492	0
149.521	8.6			255161	242940	350576	372565	286074	258686	283730	264218	263628
115.087	0.7			291309	531823	158716	520271	219521	1.09019e+06	1.1037e+06	1.1925e+06	851835
375.26	9.27			5.64813e+06	394161	141671	23079.7	1.34333e+07	0	0	2831.96	5547.8
229.118	7.12			9.46765e+06	1.02841e+07	2.10778e+06	12200000	197324	5.18715e+06	98016.1	134524	73233.9
490.213	6.44			249441	393974	87831.2	10214.3	34573.2	39404.2	722299	832724	689497
309.155	7.19			107988	97131	22350.2	0	37844.6	40619.9	305710	423970	312327
219.133	2.53			870421	1.08371e+06	159247	123974	107395	226553	189080	269323	343602
375.186	6.12			250863	543217	82085.5	38174.7	42284	33198.5	543551	666087	458259
247.08	1.35			1.01338e+06	108092	65970.8	58481.9	207686	556307	192509	171860	85730.2
769.407	7.83			276819	424951	615698	0	0	0	321253	323932	69335.1
371.239	6.41			168446	196759	212315	20526.9	512510	473787	305817	341634	309296
309.986	1.84			258943	301427	89782.5	264188	0	10355.3	78408.4	196738	23453.8
133.099	2.17			180671	416575	157533	309008	102172	100920	2.45365e+06	2.81457e+06	884689
261.144	7.38			120478	244809	48282.3	145956	712120	661943	7.96187e+06	7.93333e+06	405812
429.272	9.2			0	995.515	754.003	0	772316	460584	461369	475974	188825
118.075	0.86			356207	300115	166082	352362	204107	98106.7	1.84341e+06	1.95627e+06	717877
413.166	8.48			318683	264731	24966.8	0	26250.7	31990.8	582214	705584	563319
164.055	0.68			482372	62543.8	212498	2.07231e+06	596707	451781	1.62256e+06	1.45314e+06	754025
430.137	1.03			290390	205044	25055.7	3700.38	0	6902.38	194233	316015	213389
348.176	6.5			167874	350641	64647.1	103761	61559.2	51423.7	421637	519858	462099
146.06	9.82			648477	73144.9	49976.7	59744.2	2.36601e+06	277630	703771	663317	364371
649.382	8.4			18638.1	94175.5	0	0	434118	594451	346111	406491	99580.4
344.278	12.81	C19H37NO4	Dodecanoylcarnitine	144266	360432	110784	196600	289027	544730	153295	287091	178188
551.335	9.16			0	5198.5	0	0	285248	473786	217952	226162	85581.4
352.153	10.96			243305	157253	229501	199870	168691	175013	205956	226657	236360
484.303	9.01			4112.33	64027	16264.6	2600.01	598630	865826	613954	614372	215366
361.232	8.13			86899.9	58671.5	15866.7	0	0	0	201773	247562	201685
458.185	0.89			296116	8.3152e+06	5.18335e+06	377594	9402.06	4843.83	293112	693528	38056.6
313.482	7.15			185975	444437	82557.1	0	16360.8	15481.6	577885	596687	364775
464.282	9.95	C26H45NO6S	Tauroursodeoxycholic acid (T-UDCA)	0	1.49298e+06	211982	717378	158890	75131.3	71592.7	85945.9	112767
776.822	6.82			402890	604446	193617	0	9008.82	147612	631814	478084	0
263.683	9.14			140900	376008	84024	983.626	0	0	481077	497627	1.09175e+06
267.058	2.85	C9H12N2O6	URIDINE	275127	78612.5	29368.6	465585	102927	317323	32571	39116.3	15550.6
276.118	10.96			242216	150136	248153	212868	181580	187555	221492	243875	265037
240.134	1.76			217303	385370	63612.2	3520.25	22803.4	31912.9	645487	591420	129736
536.66	9.14			0	17928.9	0	1411.25	347557	508479	299333	276554	104997
183.051	5.53			3.07959e+06	116004	23144.7	1.5425e+06	368299	1.06181e+06	118791	175095	26101.8
189.087	1.32			218141	252865	18452	211485	211139	733887	293518	454634	249427
181.072	7.43			321630	587316	118218	16163.7	851110	95675.8	1.80673e+06	1.85217e+06	543120
917.571	8.87			1816.47	7982.24	0	0	949022	772121	595233	634114	164613
206.085	0.99			736570	296191	411249	47380.3	88599.9	196895	2.16963e+06	1.45713e+06	1.17688e+06
278.098	0.79			138504	208508	64205.7	98243.7	794385	751380	368445	389068	607563
282.063	1.51			61339.8	117779	14300.3	536888	278306	254814	130718	132054	130045
511.271	10.34			181794	4.20538e+06	74183	88438.8	312522	86298.6	240884	251731	499577
126.066	1.06	C5H7N3O	5-METHYLCYTOSINE HYDROCLORIDE	361280	1.51101e+06	132075	328806	243808	1.55301e+06	286324	564713	502094
312.216	10.61			882550	240370	286714	292218	77582.4	226642	1.61475e+06	1.63104e+06	653636
675.245	0.99			204757	127733	6118.8	1.86738e+06	100828	172949	32706.4	44071.3	0
572.355	9.18			9525.12	65034.9	20829.6	0	961323	1.42039e+06	889210	773152	323552
306.144	8.26			386648	980529	1.13166e+06	100285	21912.1	75249.1	477312	522025	99190.5
535.326	9.92			1.31702e+06	1.76592e+06	815767	1.9644e+06	162218	26724.8	156901	77433.5	121171
282.119	3.59			133992	1.78538e+06	156907	22408.6	60474	240958	39043.2	101920	25628.1
579.843	9.09			0	0	2355.57	0	707915	462392	520161	535689	218815
127.05	0.93	C5H6N2O2	4-IMIDAZOLEACETIC ACID	897838	129401	68310.5	156840	1.05543e+06	2.30588e+06	542476	553809	240551
375.187	7.35			141085	232987	71767.3	79356.7	73218.2	66095.6	359044	425899	351483
499.961	9.04			5312.98	24710.8	1018.17	0	352220	543597	400602	366336	135123
132.065	2.21			570760	383226	124279	431157	245761	407784	2.91787e+06	2.01755e+06	748258
175.595	2.13			317075	90026.5	16290.2	2261.4	117777	122809	2.67132e+06	2.69608e+06	2.32348e+06
559.094	1.14			609272	375719	290164	23203.2	0	0	7796.84	4956.52	13885.7
233.113	1.34			452652	465990	315757	365087	118758	110310	300081	352560	124838
235.092	1.03			398688	237520	163524	212575	168111	191468	1.20321e+06	1.20403e+06	668495
105.104	0.82			480746	418979	354769	537955	236879	144507	128710	163381	263708
216.019	1.89			1.20282e+06	1.52961e+06	879783	3.99701e+06	3309.83	3786	9031	9747.67	7144.61
151.061	6.68			590581	4.16359e+06	412181	976172	12171.7	396761	146099	102787	425124
401.723	8.63			21743.3	117121	2959.22	1643.44	490022	683043	447547	421276	131159
462.18	0.75			430574	5.21037e+06	6.20098e+06	7.40367e+06	259180	48107.1	34265.7	62803.4	49225.3
230.049	2.5			95193.6	138287	107352	139553	51403.9	53310.2	288325	255370	214500
326.037	7.47			783364	780767	52595.1	467469	435335	324594	176483	208001	94284.1
229.652	7.27			405982	190135	207290	0	2793.34	807.732	505226	571973	257719
272.566	1.15			466964	407858	304757	29771.6	0	0	13630.6	3177.23	17058.9
263.087	1.65			140654	131390	25451.1	100399	70075.2	68341.7	175905	238228	153882
343.222	11.79			456334	224224	235871	798.814	0	0	362362	414184	139359
386.731	8.14			190078	593360	250295	0	4290.19	8157.82	529464	567568	170820
108.949	0.67			396550	341201	243823	380786	234777	265152	223868	262535	265901
303.129	6.31			117106	159674	34802.2	1467.65	14279.3	8042.17	207921	290889	67030.9
91.0247	0.59			486356	531760	482830	180132	182555	316063	234567	250771	333964
274.187	1.12			1.1352e+06	226807	135875	61336.3	21941.6	542490	393955	748643	29981.3
290.17	6.69			2.89349e+06	4.29896e+06	3.22836e+06	151441	106754	136445	284426	288988	55944.3
220.116	7.76			1.60991e+06	398645	513544	395064	563959	393804	440405	324946	345006
291.082	2.05			111744	252221	10812.2	341178	11324.7	148158	200407	215848	219899
255.097	1.4			416094	240849	36796.8	254055	194617	136197	95064.8	112450	106378
334.16	6.08			267954	810508	140594	27692.3	25365.8	59562.1	334532	398781	236268
260.16	2.91			106461	411725	420697	127406	43690.1	50719.4	488976	440784	294224
312.191	7.27			221005	1.04603e+06	253191	57913.4	206820	138728	506002	488489	122632
166.072	2.78			553863	462422	248838	912840	1.47202e+06	1.69266e+06	379393	194048	374389
271.045	1.15			136014	1.43665e+06	1.03573e+06	9343.5	0	6681.02	3494.73	1901.72	16249
347.192	4.4			102542	186381	42912.6	0	49161.6	31081.9	335484	360538	323114
420.16	1.56			184645	327981	51960.1	0	1804.28	1069.07	225430	312410	224652
222.097	1.06			334504	141441	49084.2	218702	182527	2.0218e+06	534792	815885	147872
436.184	6.37			986.591	4119.84	0	0	781994	318107	442024	422322	452454
188.115	4.26			98034.9	253694	56353.5	14386.2	24293.9	32397.5	655089	900321	481066
266.983	1.84			325712	398220	146240	390416	0	6335.95	99762.8	249888	29709.8
335.09	7.3			289979	265134	50014.3	0	22226.2	12018.8	422339	545439	622583
261.144	7.28			121618	252699	48282.3	151211	743803	691444	3.20648e+06	2.83259e+06	235923
160.108	3.37			38532.4	1.2019e+06	28292.2	115831	91349.9	367589	34580.1	88024.3	242622
365.154	1.84			130357	187518	55384.3	4169.71	151999	109811	223492	255747	158704
348.175	6.99			440210	362022	94547.5	50512.3	14110.3	47687.4	1.32879e+06	1.42876e+06	400547
526.299	10.45			241173	6.46986e+06	73191.7	42079.5	88120.9	315562	334497	416784	124857
318.165	6.28			175789	1.89459e+06	182172	14542	39044.2	49297.1	3.43822e+06	4.29748e+06	2.47338e+06
348.175	6.86			431900	786589	88803	108894	33008.1	49967.1	1.28522e+06	1.39281e+06	373329
514.971	9.07			1258.87	22224.6	0	0	297882	465903	327392	313473	104880
359.261	10.95			2.08435e+06	939043	58822	1.79751e+06	316270	259613	108471	123529	426166
244.129	1.06			274434	567845	305624	138603	1.02265e+06	1.33493e+06	84932.2	113434	51466.3
514.283	8.75			791018	358256	128603	299995	631382	24485.4	0	7030.71	94672.1
276.155	1.61			376821	1.09387e+06	204049	9683.63	13139.9	56414.2	606384	373385	241081
132.065	1.97			133583	308806	104756	197241	140164	268064	2.47918e+06	2.74386e+06	551901
280.139	1.29			96236.9	75088.4	85279.7	32026.3	38600000	1.71333e+07	61216.9	126427	239282
338.182	6.7			246514	226981	35525.1	0	118083	68107.3	446840	441031	389973
300.216	10.2			2.7835e+06	7.03905e+06	286360	1.96553e+06	302414	1.38067e+06	121569	180884	289548
151.544	10.09			195651	194783	271230	233115	224090	268682	287430	241186	293709
244.154	7.97			266436	450709	94189.9	543416	69002.9	235565	511596	698011	382591
433.236	8.88			515356	205066	4630.24	562424	978137	527228	60555.5	76473.2	160234
196.071	0.96			456861	86500.2	97819.1	109370	129319	321140	1.65406e+06	721876	206723
306.129	1.21			190720	297399	67844.6	152264	93273.4	52593.9	310396	351580	198490
118.121	1.12			267477	411917	221898	563948	749773	1.09536e+06	3.8621e+06	3.81916e+06	1.9213e+06
164.063	0.81			325076	1.62355e+06	2.80867e+06	714285	127933	165003	289207	318942	302061
149.058	0.75			1.2523e+06	269497	451653	837343	416387	434038	4.10577e+06	4.60751e+06	425939
385.232	10.34			251340	492636	139382	0	0	0	303458	335714	268363
466.288	8.81			18928.5	89049.3	3111.34	2880.12	437303	714445	432720	421251	162727
400.243	9.72			204023	257832	22863.2	2123.92	0	2870.57	391306	441912	559709
203.139	6.7			2.6021e+06	88984.3	268851	115943	285392	732525	1.58622e+06	2.23159e+06	353729
81.015	0.58			523108	561062	513439	183203	173916	315032	232433	247056	369284
118.051	1.04			308024	329515	164192	501301	828372	1.09268e+06	2.24928e+06	4097636	1.8797e+06
517.301	9.95			1.66096e+06	1.48749e+06	939344	2.75889e+06	171942	184663	171533	80152.4	133385
189.123	5.01			331552	68422.8	106001	86092.8	105607	114183	77264.7	106945	58433.2
344.253	8.57			314705	198997	235696	0	0	11509	386621	450839	173534
737.434	8.55			17647.8	101474	0	0	401715	630444	361854	380520	94176.2
276.986	1.94			701020	688749	799788	754486	22995.5	20885.1	39271.9	51386.2	10899.6
587.031	9.2			7390.12	43450	18944.9	1110.07	756690	1.06467e+06	647035	667823	293882
152.009	0.6			178449	277855	153536	227277	383944	331231	279532	309995	218460
189.123	1.06	C8H16N2O3	N-ALPHA-ACETYL-L-LYSINE	133092	290874	29760.4	616596	2.01777e+06	5.2803e+06	782434	836846	2.36856e+06
439.229	8.29			182641	213157	31399.5	0	0	0	438947	567394	431497
341.145	6.62			94774.6	93951.8	20342.6	153614	29077.2	98146.6	202468	238550	167674
316.113	1.15			166862	223536	45253.9	0	26063.8	20872.8	307835	351094	244303
304.15	6.43			67234.7	179133	1.19476e+06	133810	118524	835956	265199	370059	140031
456.771	8.8			16574	82558.6	2482.63	7119.81	514095	849581	390511	438524	133351
189.087	1.87			152589	306217	33969.3	213394	525963	484777	152102	159011	62991.8
232.14	0.73			612087	407419	213089	77653.3	156379	998337	358500	560625	131517
304.149	7.1			305575	215783	96952	78838.7	49703.1	98971.1	858503	1.11431e+06	539772
479.643	9.3			0	3411.2	0	0	481392	261649	372270	407537	165031
160.096	1.2			546497	78187.3	155532	78036.7	218638	142533	245558	311576	136048
508.325	9.36			6657.14	8996.44	820.31	7712.75	499573	249984	409085	419353	153367
442.315	9.79			196899	26320.3	0	23743.7	556355	252787	0	2770.1	336582
469.21	8.6			391286	133717	1913.96	0	0	3649.7	329799	319018	398273
297.107	6.68			236088	358842	177545	68911.3	148446	340783	836343	868515	653251
266.123	1.33			404260	213021	99014.9	382407	4.10859e+06	2.09366e+06	1.01574e+06	784436	438207
170.977	1.25			303464	221166	226824	239516	53509.2	73779.6	128170	163387	344091
232.996	1.59			223180	104336	60190.3	26814.2	194996	179970	362266	489930	271874
160.096	1.03			569236	119335	161602	105698	209719	129900	252111	347680	140893
281.149	7.09			273289	345117	207800	147408	67128.5	223398	157446	217250	62611.6
302.149	8.48			277338	799962	49114.6	60688.5	100682	106520	250549	382894	171793
439.608	8.93			3730.81	19625.9	5209.5	995.615	180779	244662	182959	170712	65165.5
476.234	7.6			123675	162524	30548.8	0	0	0	167175	191571	168878
561.195	1.96			753881	2.46049e+06	256548	0	1132.86	0	8132.09	18371	8193.4
302.134	6.89			199323	317197	42743.1	0	15230.3	35500.7	338975	436594	429609
379.71	8.56			23077.6	118012	5861.3	3178.47	450346	603220	396506	381535	122904
211.064	1.85			3.41767e+06	4256625	2.50558e+06	10228015	10940.3	14087.9	33469.9	39124.4	24929.4
196.06	7.24			396591	325125	14436.5	170100	31434.5	443084	79956.1	176390	190856
198.123	0.75			425407	334252	0	578919	424876	383710	338883	425444	303621
445.302	8.06			1.53719e+06	243391	329474	0	0	0	220383	261307	74014.1
112.896	0.69			302438	295773	113552	562106	112957	762628	216042	509582	123690
611.342	9.71			1546.08	6344.43	1964.1	0	4.13897e+06	4.98705e+06	274575	337753	87423.3
423.736	8.69			19459	93202.5	3986.47	3450.85	479298	613785	397690	372980	104711
402.132	10.09			183014	145231	239027	211997	184706	212838	253779	232180	238082
446.633	0.84			503568	0	0	222547	562149	517700	9111.62	19668.8	0
335.063	1.14	C11H15N2O8P	NICOTINAMIDE MONONUCLEOTIDE	674067	0	2991.97	280791	7591.97	32966.4	299890	271975	0
217.082	1.46			2.00444e+06	2.58928e+06	343335	4.00804e+06	223515	2.72234e+06	31837.6	46037.7	19833.9
608.238	0.78			3.05137e+06	82963.3	0	3.91883e+06	98470.7	829189	35823.7	38405.9	0
194.066	0.85			129909	114182	49555.8	202112	207839	196101	151678	162759	123849
300.118	1.95			331221	213047	86648.3	115810	4006.5	3506.7	284376	348945	172884
118.05	1.16			245799	329515	203691	502087	353066	482118	1.30227e+06	1.76225e+06	175464
386.137	11.49			282610	218897	265074	274946	271361	276119	261765	260565	269090
143.547	11.5			237629	209952	260776	273966	264798	233394	272896	218648	272405
303.191	7.96			1.54664e+06	2.58443e+06	170275	5958.13	18079.4	26664.3	3.5452e+06	4.26144e+06	4.38531e+06
312.128	0.91			177579	223577	48073.4	21742.9	101267	58883.8	221634	194115	245923
189.037	0.76			1.01359e+06	341881	132364	33176.1	285404	82672.2	1.04901e+06	1.09334e+06	2.48666e+06
305.021	7.71			313906	132342	192442	369536	89137.8	150707	532640	524273	376564
182.103	2.05			75897.2	239667	123579	701789	584232	690682	29050	162186	19846.7
362.155	7.1			160681	1.47204e+06	175424	139206	67040.3	72650.7	1.11477e+06	746644	522698
324.693	8.4			13218.4	81308.5	2379.94	0	340827	493059	284845	296182	76719.2
283.103	6.68			162622	3.17563e+06	332107	488846	0	34210	30916.2	23002.2	75353.2
432.17	0.73			120594	2.21946e+06	1.73892e+06	9.11177e+06	259607	73222.3	201231	234727	173365
134.093	7.67			298618	336792	364907	313802	327659	313920	308554	267073	339537
543.987	9.13			3064.78	16551.1	0	0	327218	420406	331949	340915	121943
189.053	0.6			190306	270896	149328	266832	436281	405803	301360	263597	250625
433.192	7.33			243586	466430	87176.4	9329.41	3240.48	4602.26	725207	863327	419146
342.263	12.16			252969	298118	33521	180789	183683	504914	79371.2	100785	59863.6
414.299	10.4			914535	1.58776e+06	126430	4.3518e+06	191108	12279.1	92989	118598	0
223.024	0.67			321481	574197	302235	95855.8	58121.8	300857	300389	263002	3.85813e+06
123.518	1.58			212384	91893.6	55784.9	27204.6	175302	148712	336175	493062	235738
437.777	8.83			760.821	11982.8	1156.07	2435.35	573420	510581	316206	342275	126006
315.133	10.65			307596	709379	96632.5	405874	412725	275052	152597	133759	232448
301.118	9.17			188077	555494	101706	139465	259578	214743	103382	109805	141319
293.116	2.27			194620	103642	22345.3	0	0	1829.32	497224	641283	255435
310.2	10.07			613274	72507.3	56661.1	201544	309288	254391	260180	351708	540387
348.175	5.94			390479	91187.4	294312	86373	25562.6	34531.5	456081	647664	128799
247.128	5.83			27766	77932.7	8662.37	47050.3	305820	108169	1.91597e+06	1.74681e+06	167007
407.249	9.14			0	785.784	838.54	0	418515	301676	331789	330018	163512
215.6	0.95			142893	67587.3	31793.2	0	20583.3	20152.8	2.19686e+06	2.15984e+06	2.45297e+06
454.619	0.86			498166	2257.8	0	178348	454172	486491	6203.85	11669.2	0
356.144	7.15			323401	1.08328e+06	38676.4	307740	339984	2.36333e+07	40300.6	71834.1	38089.2
343.123	1.1			439899	224888	55365	240360	210484	53707.8	121279	137384	119977
275.123	6.66			312203	228825	42924.9	149752	7790.81	89372	233753	307982	82851.9
348.139	2.98			69994.8	137496	125048	4041.57	28946.6	18364.7	168975	191617	314112
868.51	8.75			19568.9	69612.2	1387.42	0	434216	601496	308717	326964	73213.7
407.243	9.01			5049.25	3162.14	0	872.939	2.66501e+06	5.7083e+06	367869	464838	254983
190.082	0.74			385370	369131	301079	177678	147932	169546	410791	469446	355153
350.206	11.53			263564	229915	240511	270348	252969	234184	232982	216370	242407
117.056	7.69			312948	238103	229016	337874	176992	187144	836758	865441	410616
870.526	9.19			0	5761.54	0	0	245050	315165	137425	167008	56949
181.072	7			411337	317889	78317	146554	281404	271745	761174	885109	198573
430.293	10.54	C26H43NO6	Glycocholic Acid (GCA)	21000000	6.83993e+06	2.11234e+06	1.91667e+07	128881	23419.6	50056.3	79791	278707
294.173	6.81			124591	1.31504e+06	703719	0	0	41202.2	379041	280086	22470.1
367.208	9.6			159799	118625	86188.8	153973	166737	72684.6	148267	196078	165695
472.165	0.95			346907	576943	199783	72014.2	78163.2	43197.3	213838	291627	158463
685.313	7.48			261946	468841	518326	0	0	0	158542	141090	14779
117.067	0.84			324052	234073	144298	320166	177251	147671	1.45767e+06	1.56712e+06	541711
304.122	7.69			635902	1.55387e+06	304199	244362	13796.5	3660.66	175442	226478	155618
326.182	6.94			155967	336588	41995	0	187367	78511.9	428392	574031	354702
253.093	6.26			355388	984742	279717	150753	292476	581015	52944.6	67212.2	90154
375.186	5.99			160698	1.1482e+06	581578	48643.7	42284	33198.5	206943	272423	467483
432.216	7.7			320505	279147	210374	51381.1	199047	173093	483698	606585	132239
421.192	6.83			145983	284079	59725	0	0	0	341395	511047	368139
147.076	1.94			970308	239026	66264.9	251647	615856	364871	125511	121689	87731.4
260.16	6.73			1.09419e+06	247909	49287.5	28705.9	49181	305571	240158	312550	143913
361.083	11.5			203749	165588	186137	183908	185570	203165	194742	184286	196578
320.123	8.28			221217	696025	142633	641105	157354	44833.9	616878	651766	135623
288.105	1.44			38025.7	610909	138155	46730.3	118455	80985.2	205130	175388	198466
586.289	7.72			75832.2	78770.9	27341.8	0	0	1475.24	204855	254381	181235
212.102	1.57			77721.3	975870	66905.7	72580.5	162799	174366	2.36614e+06	3.48289e+06	743132
281.099	7.3			443864	12421.5	931.543	10357.4	1.42419e+06	143756	632451	748057	303597
362.155	7.43			146132	228987	55008.6	0	28006.9	12528	406007	374912	245593
485.345	10.52			380392	181473	65990.2	345420	2266.39	0	0	0	0
125.012	0.6			204899	296750	197654	257426	509073	436200	368998	349293	224309
318.166	7.29			158123	1.1197e+06	151762	48742.3	38869.3	52913.3	297849	410875	207448
484.362	11.23			464032	1.53515e+06	750909	175464	11678.8	9694.9	145511	116451	504844
272.171	2.1			169683	83393.9	28914.7	8660.55	47236.6	137175	681037	774062	798890
628.266	1.23			403773	1.0144e+06	363916	9585.8	16372.7	0	76081.9	101034	51559
645.397	9.3			3116.34	10235.4	0	0	324674	430817	282918	293005	133256
553.337	9			19069.9	45836.8	2794.82	4282.55	371338	564411	353857	328606	125677
171.013	1.64			87254.8	125793	173764	121380	245700	180295	177987	148441	137700
496.303	8.6			3376.14	27372.9	6954.76	4469.2	215662	257444	195150	175328	38840.4
482.311	9.75			7.48685e+06	262204	133431	502297	172758	3803.27	0	1127.29	17793.7
375.01	1.84			223456	418493	27956.8	341725	0	0	12137.1	147726	0
217.096	7.73			1.55777e+06	191566	236951	399695	88935.7	121015	1.9013e+06	1.66877e+06	534705
306.092	0.9			66243.6	72411.7	45689.8	73691.5	194814	208988	440448	401461	251449
116.038	0.86			352580	278998	164418	401221	188940	160715	1.90139e+06	2.06451e+06	706540
366.085	10.09			150769	129836	210200	191357	170430	184880	225931	204168	207630
217.122	8.85			651856	311574	17008.8	1.26257e+06	1.93192e+06	1.26787e+06	132809	145417	298746
425.681	6.38			295656	55481.7	347810	0	0	0	211129	213963	32473.1
300.166	6.52			196678	155140	60586.1	4485.46	23727.7	39554.7	624718	668264	299144
101.528	0.6			379906	363871	366380	151504	170813	267003	173630	154994	262919
246.144	2.74			262297	350133	128882	99967.8	64412.9	211101	30869.5	39064	41310.1
160.097	7.07			281456	135282	37947.1	445685	82227.7	201220	1.73374e+06	1.92853e+06	1.50247e+06
247.128	2.77			349876	825032	137144	144331	127666	125797	297692	342259	114565
529.293	9.72			6.42416e+06	4.88546e+06	303287	243161	187387	19851.7	6001	11383.9	82797.9
532.202	8.78			50709.5	1.09806e+06	35586.8	49342.2	166728	119883	178364	230793	410429
748.293	7.01			202065	268596	74779.7	0	0	21942.6	360116	284609	0
138.581	1.6			99699.9	528500	207043	3899.79	11139	39211.5	401968	231514	196438
429.245	7.48			212405	238776	52224.8	0	10492.2	13537.4	533153	726364	335350
86.0969	0.6			315443	191468	103999	123195	36700000	18300000	176000000	169000000	1.0527e+07
216.098	1.04			188997	135092	163708	76247.5	2.74167e+06	3.08897e+06	353236	944025	416397
361.171	4.08			59155.1	122767	19749.2	0	15356.6	13000.1	131268	165734	172723
287.204	9.77			1.28426e+06	176505	48855	197125	86945.9	471344	276766	291014	267803
326.115	0.81			210090	2.56801e+06	1.81289e+06	537108	266332	113165	12033.7	7013.46	52332.3
154.061	1.64			139622	191300	56117.2	97123.5	157620	1.17933e+06	472698	552332	344736
514.636	9.07			4600.48	22930.6	0	4061.79	389122	537217	390857	422509	140272
362.154	4.4			72622.5	100057	17389.1	6298.32	93860.1	69677.8	90389.7	99765.7	116056
176.103	1.2			69413.6	131855	24932.8	25778.7	176732	316522	517909	700578	223082
272.159	6.04			217978	139443	10480	2.02977e+06	520922	1.37296e+06	19702	26751.6	4445.82
202.082	1.07			142194	272245	40554.5	201529	91853.6	60400.2	288800	367003	263669
132.077	7.69			220700	323274	352585	253988	342097	334333	38938.9	32898.1	192409
375.186	5.82			76608.8	1.11623e+06	573395	47903	42284	33198.5	204852	144056	168035
479.281	10.24			214674	2.51849e+06	60296.9	23734.1	441435	35104.2	91894.7	91109.3	252295
319.128	8.53			86896.6	112875	684831	110297	173767	155244	103983	148739	26873.6
304.211	9			303516	133768	33574.3	238318	146589	210293	532229	626269	713979
531.825	8.96			20066.1	43546	2115.77	6958.32	425129	554212	359058	382076	116821
175.023	1.93		Citrate source fragment (+NH3)	8.24759e+06	1.06713e+07	6.40073e+06	2.48667e+07	28162.9	21993	50996.2	71563.5	14677.5
326.145	6.83			407857	923602	103282	877368	24460.5	188721	0	14802.3	1054.39
204.134	3.68			115383	162698	25084.1	112697	269434	98824.5	43557.8	45877.9	46696.3
286.139	7.52			295998	382262	36173.5	16582.8	164793	124921	42688	456237	252183
536.994	9.13			0	12063.2	1242.55	0	293762	445893	265270	243038	94399.4
533.271	10.39			170090	5.38157e+06	78851.3	162070	87218.6	167708	325431	271077	36206.2
421.207	9.54			71229.1	182044	16400.8	0	172194	122987	152505	191082	170600
283.121	0.97			126926	156002	24436.1	648493	3.44537e+06	1.39107e+06	36416.7	123031	38631.1
174.041	10.09			207758	188812	236894	233644	227320	242905	258761	235903	256441
482.311	9.22			4.16548e+06	153308	75465.3	525955	186259	0	0	2200.94	6660.65
270.044	1.84			14746.1	6809.39	12911.4	42543.7	304969	292818	186754	122650	95919.7
346.123	2.57			167200	204345	8343.43	344586	75215.9	135302	39943.3	40654.5	78926.5
212.112	0.98			324587	82101.9	63274.8	153390	190603	150614	135657	228658	69038.7
248.969	1.56			218434	83321	40483.9	18150.9	138239	125684	280186	406328	175696
319.128	8.78			56296.1	155534	456580	72368.4	123004	136586	84812.2	112992	612017
118.035	0.6			166591	250287	141341	250098	416338	356657	323384	307260	232718
237.086	3.89			39650.8	56488.4	13580.2	21710.3	330221	261874	161179	163387	97326.4
466.214	1.13			140602	361394	185987	0	6841.41	2421.78	374954	159856	262580
352.123	1.78			131513	191867	36667.1	55521.8	0	9670.25	101530	339026	127230
265.079	6.56			1.26547e+06	256945	93253.1	697416	241508	632347	32522.6	36576.3	53311.4
159.53	10.09			135249	138613	180905	160405	134859	175643	190184	188457	188371
174.076	1.08			243801	157643	44546.7	405990	315592	205538	190527	247670	250767
420.16	1.69			135008	285960	51960.1	0	865.587	1069.07	131890	168508	145192
318.165	6.74			195002	236698	242715	68236	38003.7	44080.2	1.78665e+06	1.83043e+06	194275
547.303	8.92			7.62465e+06	394851	449109	152748	170664	14581.9	1599.36	4319.1	12107.8
607.38	8.6			101402	1.63523e+06	848050	0	0	0	53206	60932.7	1979.54
191.589	1.17			148929	393595	197548	0	6677.31	5143.29	62091.9	465516	364206
531.308	9.54			381366	407653	58501.7	120882	373181	692925	100275	32902.7	40943.9
163.052	11.52			294977	250811	284423	318820	281790	239196	280144	261354	269623
470.61	8.98			1767.34	13263	0	0	207446	308713	225759	209626	82060
533.325	9.66			1.4497e+06	1.9317e+06	407743	329249	1.09418e+06	184567	46198.8	113219	67782
376.171	7.75			173380	399915	47415	11600.5	38917.7	27614.5	376433	438469	507701
245.044	10.09			172428	172638	294181	278928	218684	246288	322473	278006	301986
480.281	8.17			435899	329642	180379	0	10992.2	7890.37	508007	538804	91599.8
348.139	1.83			790927	45845.8	324390	25431	30348.3	51111.4	1.9745e+06	2.26251e+06	463556
313.07	8.6			160434	141724	222434	250098	182677	180440	183923	170720	170833
512.267	9.36			196502	3.32501e+06	224915	447595	82213	8419.61	0	1769.65	12554.8
226.61	1.97			39475.3	117179	35731.1	0	0	0	132724	152123	177921
209.585	5.99			90183.3	269885	33578.1	0	1024.33	0	279531	372249	364243
357.697	8.46			15961.6	72648.1	2065.09	0	298557	408907	252787	240142	86645.5
182.067	3.15			90080.5	117900	14458.9	161263	111463	69960.5	96076.3	103866	65435.4
511.162	1			724886	29577	7603.21	511112	749827	460055	4818.34	49423.5	3799.6
202.038	1.11			161211	202713	206204	197185	105666	186320	571803	578442	491876
597.784	7.21			239022	377124	275666	0	0	0	206752	178985	7256.43
247.079	1.23			1.03959e+06	110007	69371.7	58481.9	121537	328930	290041	319502	85973
228.613	0.63			97357.4	287193	145254	0	1767.65	11013.7	221315	166626	421106
179.055	0.76			425867	496290	146375	139151	137134	164561	210409	186872	465054
247.08	1.46			130870	57850.1	46648.3	19055.4	205806	582790	205897	182413	85973
663.894	8.94			0	17013.8	0	0	224771	345743	197110	209778	50873
406.217	1.23			61229.3	3666.93	0	0	162578	266280	77585.6	163283	10582.8
414.676	1.19			128391	207701	322794	0	0	0	150167	121570	20647.3
260.16	6.5			351102	604248	104986	105837	60249	221411	240158	312550	143913
220.974	1.03			167862	272972	230194	6645.89	20456	70582.1	193977	272908	334375
296.612	6.27			123661	136172	37898	0	0	0	85463.3	95529.4	58281.9
344.169	6.25			91972.8	219833	48046.2	0	1383.04	0	253183	303057	393304
265.154	7.7			364747	943967	466302	173666	151795	516324	258899	399421	273833
259.08	1.08			569722	2.18755e+06	494525	17825.2	24961.9	24435	302554	371111	307818
463.203	6.52			189904	463351	63221.8	7784.9	10664.9	18833	212451	330917	747008
619.868	8.86			0	17399.5	0	0	215687	299181	197056	210530	53777.6
268.103	2.01			42375.3	3001.41	0	0	955056	66200.8	529481	862978	9488.7
354.037	3.29			329840	443230	104943	80618.7	1544.99	352241	921.351	3742.06	0
261.144	1.47			89083.4	229275	41418.8	0	17792.8	8140.46	150290	172107	93354.9
312.216	10.77			461011	110940	237797	136159	102207	102281	1.72713e+06	1.76485e+06	225337
427.181	8.6			151015	128608	17748.9	0	3100	6108.24	291952	387201	374111
192.05	1.23			71245.1	140837	31062	16399.6	156548	102268	126835	160591	110676
338.182	6.85			148677	98470	36974	0	294984	186375	354003	357984	156481
146.053	0.86			348201	1.71482e+06	1.32169e+06	416493	189726	141841	69101	76963.7	57992.2
215.138	3.81			237122	2.03604e+06	133230	83798.8	150699	84153.5	155605	250772	89268.9
232.129	2.36			163655	185243	91273	113575	148344	153025	67540.8	109868	37060.8
267.144	6.06			31632.1	77380.1	17543.8	0	72066.3	92125	667251	780752	271311
295.165	7.95			299887	216896	507059	103233	83491.6	306077	303180	335098	127697
285.118	6.44			196339	154006	37586.2	0	0	0	286377	393378	279787
394.246	9.13			1200	2251.32	0	935.456	440737	275434	266981	262241	96038.8
547.341	9.05			3301.4	14238.7	3268.06	2439.55	1.12749e+06	827998	840250	803413	261023
175.071	1.12			177434	330166	56548.9	213477	147880	676214	136888	172163	457386
188.055	1.9			135916	81143.7	87423.1	41046.4	437767	262053	318290	168237	46411.1
608.273	8.42			123459	149554	21693.1	0	0	0	227336	312605	230958
352.063	1.57			263471	235868	39451.4	161379	0	321531	3555.83	6806.56	4196.96
210.061	1.35			1.51677e+06	2.30233e+06	759667	2.84403e+06	20907.3	45561	71493	104741	184329
334.16	6.88			751932	159669	1.08169e+06	28131.5	79526.5	58043	375266	381568	111361
652.872	8.9			1286.87	18939	0	0	200752	305566	204586	215430	53864.4
182.048	0.89			49025.4	614150	86748.7	569264	4931.62	31941.5	653272	297326	146263
363.089	1.02			263935	259140	76811.7	19854.2	23994.7	78524.9	128593	112553	172265
259.139	1.04			322450	73364.2	268578	0	950316	219722	247117	241619	94499.7
289.091	1.02			1.63097e+06	1.0851e+07	6.91332e+06	111790	62140.4	372777	183619	273697	83585.3
511.162	1.19			158216	29577	7603.21	497756	1.88461e+06	435870	5193.81	9468.64	3799.6
138.013	8.6			148278	154405	219557	228195	202170	162098	171075	184023	187467
254.137	10.97			277052	225451	277809	254094	235019	245045	281625	260865	280265
163.11	0.92			329994	186154	147207	561377	97043.4	434062	706146	808214	687058
218.005	2.24			135206	131382	169207	162978	120126	134720	122105	105813	131315
91.0394	1.21			615644	212519	128416	93753.2	141291	43442	60509.9	55943.5	130051
191.102	0.97			921348	152331	122697	184476	276767	279368	171033	287716	203773
216.097	1.27			187008	317946	132410	76247.5	37334.4	113173	513160	621642	450732
374.276	11.21			66776	18559.6	5088.25	252101	289595	496955	416846	457459	1.40537e+06
516.301	8.09			20108.5	65484.5	0	1729.03	417415	387471	334542	317674	102616
88.5252	0.61			554112	589582	608879	208609	222918	336789	232412	207813	339688
240.105	6.77			61316.9	144999	123407	162721	274317	143064	229116	178429	181994
194.052	10.09			188889	158988	192720	200093	172814	192554	232161	175056	194313
362.198	9.65			729778	195983	19095.7	290888	163875	128070	195682	185417	250814
221.091	10.37			130357	221009	120667	138236	293262	255148	154803	135962	160110
462.266	9.4			354070	445150	67383.5	623338	126562	45826.1	49067.3	76914.8	86591.2
319.168	6.64			139781	289718	90168.8	12564.7	11683.1	12035.9	305793	265141	308380
187.071	1.62			328069	565760	70201.6	351468	1.55373e+06	1.28363e+06	39153.8	51493	53055.6
432.241	10.24			106504	73232.8	12235.8	15021.8	0	11224.1	109175	120824	106566
147.113	0.94			269252	372985	119959	20632	575247	123927	3.70616e+06	1.90186e+06	1.13704e+06
317.149	9.62			10544.4	8346.9	0	1550.76	164006	276476	0	1691.73	1.1534e+06
482.311	9.89			9.07842e+06	262204	124260	291610	84907.4	2163.57	0	1127.29	17793.7
304.15	7.46			220583	187690	23741.6	65387.1	19296.7	25194.3	338539	382760	907091
608.846	8.82			0	16540.9	0	0	161749	219083	141075	164124	42701.6
261.144	4.34			216725	81730.9	63155.2	43519.3	64219.3	48653.7	139227	182165	69588.7
367.208	9.98			134569	95106.6	95469.4	124264	411819	361956	111980	130873	132936
329.133	6.7			231501	344132	53317.6	0	7927.4	4223.23	252802	318703	265233
286.089	2.69			1936.41	0	0	0	57635.8	211595	70344.7	22577.1	470075
526.263	11.8			225237	156964	7700.18	121435	0	3947.26	0	0	0
302.122	2.85			32124.5	42129.9	6351.58	0	103145	62273.7	199323	291583	160695
685.907	8.97			1525.85	12655.8	0	0	215843	325820	194130	201793	47970.3
445.749	8.75			16025.1	69602.7	0	4084.91	324200	462903	290269	281146	91428.9
260.196	1.34			700264	78495.7	144683	80767.7	255723	106290	70599.9	142933	693220
176.935	0.67			301296	217166	177307	308821	185319	151125	108032	141527	181051
474.309	8.84			0	8041.1	0	1489.29	350814	301829	310823	306833	128651
289.138	1.09			315345	9369.3	164039	0	23667.1	9832.27	3.06162e+06	4.93058e+06	1.3632e+06
674.885	8.94			1295.59	19343.2	0	0	223510	309279	216638	213448	62491
246.144	1.39			228875	201790	58138.2	225493	131586	128679	102750	154753	69460.2
200.102	0.73			169962	736390	1.42878e+06	343729	182071	295390	325893	261308	336434
207.562	6.88			160524	353296	71325.3	6870.96	2779.1	3911.12	480493	571127	263637
550.322	8.75			605873	262371	109730	245034	498866	19102.1	0	5256.87	71585.1
226.118	1.02			245966	291652	88013.2	37516.9	53140.2	190442	536667	459846	155801
462.285	9.95			1.12409e+07	1.77001e+06	131500	1.16879e+06	24724.5	13736.8	822.669	0	2168.97
601.206	10.09			157187	115870	273895	250645	165385	208667	285396	254355	281288
153.006	0.6			181233	310949	159191	280316	418598	383659	330294	364050	247906
456.367	10.9			130829	538413	135501	630039	384320	111712	24680.3	44675.2	98606.8
286.175	7.74			174986	470076	141290	12700.1	229306	428531	74058.4	103151	39858
573.337	9.16			0	8834.45	0	0	237238	337885	243304	210920	86512
403.181	6.74			113762	287577	32721	0	152648	54824.4	258008	365171	314594
266.017	1.44			45337.6	118200	237444	117960	195502	176917	226993	169511	148576
222.983	2.24			109491	106388	135361	125153	97222.5	108213	106966	85652.3	102856
630.859	8.86			0	18571.3	0	1079.72	176519	268034	206714	195227	51583.1
309.03	1.84			136705	159719	52476	144514	0	0	45873.3	111284	11095.6
514.282	9.55			1.00933e+06	992952	103529	340003	179664	27269.1	5219.31	12316.6	50359.2
185.092	3.22			64884.3	126119	46994.2	30796.1	622886	2.29884e+06	59895.5	90299.8	83815.6
287.979	1.83			1.04606e+06	687885	1.45876e+06	720938	36867.6	34209.1	84216.2	93803.9	59896.2
136.093	0.92			221008	173631	227547	157040	267905	151102	174281	147316	150807
479.282	9.38			850927	28170.8	1707.57	35067.7	88287.2	29004.9	203543	222155	358304
151.544	11.53			161947	155421	172298	186985	170814	144496	164335	156274	183421
319.128	9.43			175966	356298	97518.4	150150	418033	335741	92010.5	95417.3	225125
475.179	6.69			39284.9	20374.4	0	882.15	7.36578e+06	5.58365e+06	134596	228215	39371.8
641.881	8.9			1394.69	16733.9	0	0	225590	307989	186216	201258	54239.2
376.17	7.58			182033	579826	96782	121956	38917.7	34540.4	435979	465619	439980
295.095	1.34			132532	188435	44331.5	0	5197.94	13123.7	388405	349748	48530.6
330.165	7.33			593419	171840	13466.3	957547	244920	152478	112460	125549	115082
343.044	1.85			913.575	0	0	3846.69	558446	459322	155518	83428.4	38828.6
139.531	0.75			175505	390129	576813	339981	392221	253714	135716	134180	203152
134.012	0.6			127329	186904	102838	168944	281937	208093	187047	221508	148535
523.235	10.41			250581	2.00619e+06	215943	1.20206e+06	92801.5	55553.1	106277	91005.8	176294
367.149	6.67			482450	1.67696e+06	18229.3	658900	107430	179521	125967	162650	324636
301.118	8.92			177060	1.495e+06	90065.6	126460	275315	191186	85859.7	111752	157305
558.662	9.16			3031.57	16242.8	0	0	259383	364941	261386	268132	109519
273.181	9.89			283104	286034	70957	0	0	30012	213815	302511	160721
318.18	8.91			1.17982e+06	771853	211377	254047	41571.4	132457	185984	191245	80022.3
606.256	9.14			135645	176643	54309.4	76664.3	120278	136452	289496	344626	26550.1
500.296	9.05			4402.02	25039.5	0	2124.16	270542	424696	302021	294117	98184.3
353.091	1.59			2.26692e+06	666876	32659.2	182862	1613.48	0	26687.3	36441.9	3204.96
281.106	0.98			2774.06	12591.2	0	0	613433	1.15512e+06	119756	137384	169315
356.217	8.91			290255	555553	24104.1	0	59578.9	49680.1	186583	277176	128036
163.095	7.69			180113	209949	235680	195416	222799	205937	98983.1	126961	163841
389.101	11.53			186890	159638	169121	180527	171670	170510	173161	173834	177640
522.202	1.05			2.83333e+07	5.41672e+06	3.04056e+06	391867	41889.9	32575.6	125189	113836	135904
274.103	2.02			92472.6	163726	48291.2	4682.58	7553.79	14135.7	169966	230080	198470
224.111	6.59			85122.3	84060.7	111972	104572	364540	283281	133838	121422	211604
212.102	3.59			43299.4	56969.9	17763.2	21678.2	1.05712e+07	1.10387e+07	169748	214623	68568.3
393.223	7.07			14794.4	13794.4	0	0	959664	576522	138633	165762	176815
400.094	11.53			189420	140851	137760	170380	163687	157390	160042	162449	149858
123.048	1.51			19304	5785.85	2294.11	1.28155e+06	851094	143490	1.547e+06	1.33919e+06	603876
508.168	0.78			98610.1	3.68511e+06	2.19869e+06	383757	57996.7	0	240988	362897	144958
237.086	6.76			149002	126099	88230.5	197448	85074.9	136456	1.52558e+06	1.63311e+06	535309
573.672	9.18			2092.81	7667.94	0	0	220262	315743	196750	159681	66992.6
176.066	0.8	C5H9N3O4	N-AMIDINO-L-ASPARTATE	147736	293132	4512.35	394195	428506	274415	124449	155753	216236
393.982	1.91			130679	141353	79277.4	234062	6478.67	12474	2185.15	0	0
130.065	7.69			377833	190342	215979	424663	83638.2	158391	1.36358e+06	1.54791e+06	585477
428.269	10.64			208234	168889	211722	250662	223430	222132	190165	169073	212452
466.741	7.52			183734	179007	186502	1462.65	0	2515.94	264259	204018	26290.8
353.091	1.03			124609	146882	68972.9	34172.7	70685.3	53532.1	145439	143808	299527
258.095	1.32			36910.2	54131.3	28639.8	207033	607691	596348	74717.9	87260	45483.1
451.275	9.23			0	2043.88	995.473	0	358378	252585	266331	280076	123909
204.979	2.21			159056	37517.1	20906	117763	63838.9	242451	223027	276393	416917
246.144	1.87			272333	383077	226577	127341	74575.7	105109	133228	140342	47514.1
543.308	9.08			259562	389296	85505.1	187295	33556.6	14435.1	0	0	0
171.534	1.47			71267.7	278707	21222.7	107707	40904.1	152704	168883	225723	58851.2
512.267	9.56			2.80904e+06	3.32501e+06	224915	447595	83574.9	19601.6	0	894.182	33643.8
288.216	9.9			167041	6.77072e+06	190472	1.58429e+06	203188	315024	85142.3	157709	137767
478.784	8.86			19284.6	52060.3	2297.35	999.573	353173	518254	282185	286759	79246.6
464.281	9.71			61074.6	1.24155e+06	94186.2	575940	144789	88327.1	65083.2	116996	27821.8
239.138	1.55			81074	187336	29614.9	0	15074.6	11385.9	197751	233935	174701
456.233	9.54			44468.6	116276	4091.72	0	265738	195820	46706.8	63342.4	40449.7
253.143	9.27			195206	263593	152307	172066	138919	148401	145211	158120	157909
522.318	9.1			0	7593.27	0	0	349395	510148	261375	291692	98860.7
524.284	9.89			165174	749203	31313.8	32061.8	55734.7	201240	451077	458885	43792.2
367.024	1.85			0	1335.48	0	9893.53	845510	640589	163457	93872.1	37040.4
246.155	1.68			138026	99108	21636.8	0	2836.77	6072.55	155175	242806	169809
171.04	1.84			170092	375842	30147.8	283941	0	6470.81	34677.3	141061	3368.64
659.738	9.31			1740.72	3578.27	0	0	170937	257318	163576	175560	89427.4
228.097	2.16	C9H13N3O4	DEOXYCYTIDINE	395485	146535	63153.3	606736	89237.5	162409	11154.7	12566.6	31630
398.155	7.24			205066	322597	88122.7	20421.6	7901.72	14725.5	516676	730747	292658
467.319	10.52			2.26333e+07	8.45465e+06	2.83947e+06	2.09333e+07	196176	32070.6	51420.2	17330.5	64764.4
207.086	1.16			467187	259195	59643.8	13070.9	102408	114641	290278	321062	182075
197.11	5.95			75505.5	128787	62992.1	0	0	0	431541	442369	450016
368.279	12.67			147048	246035	67122.1	177497	190885	442327	117859	128563	99177.3
514.282	8.87			116650	363552	141223	307192	634318	77450.6	49944.7	42782	94672.1
290.134	4.42			70796.7	111677	28133.3	4924.09	40033.6	168083	136830	150963	120845
231.097	1.09	C9H15N3O2S	Ergothioneine	123542	158157	108452	177750	3.93353e+06	2.40477e+06	104431	106097	49320.2
499.291	9.99			510758	1.61002e+06	582558	3.20471e+06	205698	35156.3	174603	87709.3	141712
527.157	1.02	C18H32O16	D-(+)-RAFFINOSE	9.25723e+06	1.37053e+06	1.2075e+06	412909	97141.8	8667.9	257383	222452	145209
225.121	7.59			145538	87718.2	37655.3	227808	195532	146974	477932	467834	103478
532.293	8.68			558958	248428	94414.4	230113	464280	769441	35386.3	38292.3	65040.7
230.113	2.83			55847.8	108144	25952.3	2268.27	25257.2	26035	114972	176677	72124.6
399.142	1.71			91294.9	85241.5	9689.01	0	0	0	222382	214691	212534
159.149	0.74			154441	1.98132e+06	38866.4	24306.6	148819	852090	800984	654534	331042
373.171	1.86			77058.7	140326	20677.2	11344.2	201470	415831	220125	160577	64251.5
157.012	1.11	C4H6O5	(R)-MALATE	140744	273191	177331	456815	144088	95884.8	61764.6	35485.6	23113.1
180.044	10.1			134125	122388	144750	142774	127462	154498	183729	158793	144813
252.143	8.72			527036	194052	7314.34	922508	306417	245077	77165.9	65870.8	55920.9
422.169	0.72			174588	280800	114766	43720.3	7166.58	6303.25	502822	449186	542167
226.155	5.58			41347.7	70372.3	26845.3	7477.6	2.43667e+07	25600000	291102	445300	72747.2
426.357	15.51			19203.8	182848	92621.3	113975	20070.2	3796.52	0	23228.8	0
455.263	9.42			2119.94	26080.1	0	1366.77	1.04365e+06	1.3364e+06	237644	280608	120204
291.07	0.91			149809	298426	74155	16922.6	7894.18	0	148019	164576	142312
532.293	9.03			454362	290421	115564	254310	515540	47489.4	0	10058.2	83689.5
312.216	10.46			915589	148512	178057	142461	143248	79918	1.72713e+06	85695.2	259750
276.18	7.57			214633	92825.3	20475.9	465939	183466	239713	272994	433627	368105
570.217	9.89			419054	370023	395634	425278	68741.4	12674.4	114027	58439	81669.4
206.594	0.96			104992	61412.3	30811.3	0	13178.7	13885.4	1.56623e+06	1.66208e+06	1.72579e+06
377.191	6.83			23296.8	21878	4531.83	0	3.86896e+06	2.37008e+06	176570	244460	252580
376.159	6.6			222708	186197	21129.2	0	1832.46	0	178174	194086	61443.5
696.898	8.98			0	11853.6	0	0	173786	262738	189307	181055	60491.7
232.129	1.07			191065	191612	110747	190560	262545	256840	90037.7	126809	49561.9
284.079	0.75			147482	109567	117375	596687	61454.2	111297	299627	333270	282527
247.11	6.99			18905.3	89083.6	4038.05	3065.96	110354	116005	133065	277622	62077.3
459.255	7.38			115063	84550.1	4814.11	0	0	0	282607	406437	444429
260.058	7.51			2444.22	908.25	0	0	107959	201079	535140	558380	394907
265.154	8.08			741959	350484	173049	96319.3	72744.7	598409	191315	272595	228119
279.171	8.53			443833	637681	263609	140313	95153.2	534702	127338	190381	112248
273.155	1.12			108331	406432	116436	0	116957	134596	594717	605027	249538
171.038	11.53			183813	154460	159325	186599	182072	152741	163109	155743	145675
536.264	9.89			869822	759395	134716	165509	15809.4	0	3154.82	1948.79	14210.1
77.0388	6.14			158768	105865	73701.5	204337	29819.2	37909.2	607451	752299	176911
224.111	6.83			80224.1	86440	101918	86303.8	330206	262211	136437	126780	194743
320.144	3.83			79669.8	79785.9	24265.4	0	2934.95	24052.3	95813	102992	93456.9
156.077	1.34			525379	369118	73237.1	83647.3	79798.3	78626.4	547742	707015	345946
245.095	6.5			516256	683125	87762.5	240183	494291	5.30762e+06	36463.5	96788	77786.5
481.803	8.93			0	0	0	2245	633076	491717	388545	392030	133991
272.944	0.64			507841	325129	172749	906388	646886	246245	228384	269302	77835.9
507.644	9.07			2927.22	17306.4	0	0	328079	482051	283735	301548	90973.7
544.278	8.2			95238.7	204595	170745	0	0	1576.69	355211	352383	109883
168.051	1.32			282096	123379	28069	158593	88878.7	190363	365167	1.15149e+06	83091.9
300.082	6.59			168116	114978	4608.96	0	160558	83130.8	233905	297642	421091
127.982	0.59			523455	653117	534406	516190	792497	803632	690390	532701	581216
199.082	0.87			97868.3	192793	32249.5	11314.1	439255	640373	263436	316549	213760
313.15	6.83			118805	187824	33847.7	0	17121.6	14514	396264	545468	274895
489.237	8.18			167983	53986.8	1790.71	0	863.92	0	194916	246036	429531
467.285	10.38			109084	121547	117779	0	1624.66	0	231893	335882	305716
511.162	1.35			158390	5689.84	2294.7	307814	1.73487e+06	420587	5193.81	9468.64	3516.97
315.133	10.92			175548	232568	65841.2	241932	193308	164134	74701.9	72018.4	139489
598.281	6.69			103795	210652	21409.1	312623	9526.24	774793	81232.2	91278.4	0
235.083	7.26			81960.4	145143	33841.1	118112	760062	344260	159023	208278	111142
106.111	0.82			274609	244975	192623	269810	141462	79208.6	63501.7	94041.3	146196
486.959	9.04			0	13296.3	0	0	209192	336201	219916	194515	62380
246.144	2.03			97115.7	90531.8	90097.3	82459.1	41694	92859.8	210656	277375	55702.9
158.045	1.37			120870	217810	24479.1	145254	138396	5.29017e+06	126462	174986	376978
291.118	6.9			110377	108000	27208.4	0	55804.7	38664.2	145796	184108	161450
358.196	9.65			95016.8	231807	24763.8	0	0	0	141206	167447	140803
243.133	6.8			188055	438591	76379.6	133659	154610	136017	276531	415520	134348
168.029	1.63			63830.9	290195	5499.09	275103	62592.5	125057	39539.4	55402.4	77119.1
284.639	7.35			131627	208036	77839.9	0	7471.05	10143.7	228434	288996	102576
203.066	1			93198.5	136954	30228.6	11783.1	915053	935187	84048.4	147280	227929
302.195	8.46			153159	295452	27602.7	147734	106210	152652	383029	738637	382037
294.118	3.13			162183	123156	21659.2	12744.3	80481.3	126353	62485.1	74278.6	60710.1
532.293	9.16			1.9037e+06	467148	115564	250776	515540	49203.9	2746.67	9998.58	83689.5
345.176	1.79			47981.4	126995	22907.4	2149.94	159826	98924.8	135838	162861	160340
208.043	1.03			288081	62259.1	217995	11121.6	94595.1	79721.7	149503	119465	223786
178.143	1.88			619803	81930.9	13541	618105	156118	172119	114006	182615	148826
538.25	10.55	C26H45NO6S;C26H45NO6S	Taurodeoxycholic Acid (T-DCA);Taurochenodesoxycholic acid (T-CDCA)	161224	553221	854268	297673	51260.8	37461.9	320015	301614	16090.4
212.103	6.01			35761	42983.1	16512.1	6233.61	468315	561898	167250	197416	121947
74.0241	0.85			76218.4	163578	168704	963305	127230	183063	193241	209993	111317
260.16	3.31			68336.1	81430.3	57305.7	108330	30996.6	101057	56507.8	82474.4	36906.5
278.122	1.05			86469.9	140481	17753.5	8759.67	7.67572e+06	4.74793e+06	94893.4	118777	113576
293.116	2.64			80302.8	68035.5	10607.6	0	0	0	96801.1	113199	104272
504.318	8.86			0	644253	236553	4413.84	198950	175227	136663	137965	55399.5
361.077	1.67			551415	692750	30866.3	186828	0	0	24312	34859.7	6634.17
203.139	1.73			22830.3	230861	5952.98	69806.4	375240	197883	124868	111091	2.40599e+06
272.052	3.36			57192.6	73061.3	82427.3	59067.1	86623.5	80853	78219.8	70291.9	89783.2
440.284	10.16			0	1.74133e+06	7790.32	790053	78829.9	20844.8	41494.3	201104	212836
158.035	6.56			17427	2739.88	0	56614.2	170362	184859	142649	189565	180180
553.323	9.32			14893.2	9238.33	0	2714.51	1.54668e+06	3.74339e+06	241655	319096	114167
409.243	8.2			214604	285008	44481.4	0	28025.1	18325.9	275477	367004	54963.5
357.278	12.36	C24H40O4;C24H40O4;C24H36O2	Chenodeoxycholic Acid (CDCA);Deoxycholic Acid (DCA);Tetracosahexaenoic acid	1835.56	2787.7	0	29574.9	10110.9	133474	127699	224430	298102
260.621	10.52			306858	224117	122068	329108	17272.5	0	4058.1	0	5865.5
361.171	2.16			57429.9	88978	17211	21417.8	95300.6	74523.2	287105	356106	180320
501.307	10.57			192421	564484	783330	283191	22043.9	17358.3	161441	161349	6913.54
436.934	9.2			0	2464.5	0	0	323100	173584	236998	227976	125027
302.153	1.6			125430	171796	52919.9	0	0	1567.92	131221	146008	94304.4
294.118	1.79			144448	169071	90497.6	17267.4	40168.8	203025	64193.6	75960	45317.2
329.042	8.6			137712	129452	169449	181926	142722	162565	148004	157379	144108
356.242	10.55			302037	153939	30447.6	149467	69698.2	47254.5	53367.3	60026.4	48738.1
517.218	6.07			123824	181706	25077.8	0	78035.8	169844	224469	595787	112935
247.107	9.28			44963.3	23918.7	14932.4	117621	2.18525e+06	130709	330489	479611	409948
660.073	9.31			0	3454.74	0	1197.55	194219	256168	161764	169979	80277.4
372.072	11.49			149751	119109	143520	140582	133328	144540	141446	146785	145932
246.144	6.5			390594	80096.7	63049.5	38938.2	79597.3	118540	126447	179197	93217.5
514.282	9.18			1.24755e+06	258026	108757	135926	267738	77617.6	49944.7	42782	49213
213.097	6.41			83900.9	84306.6	4714.24	4780.72	143010	22419.8	268207	267268	164552
336.191	9.01			667882	300734	86954.6	215682	31779.6	258200	134805	242429	167952
422.249	8.12			650770	234852	261540	0	2584.39	18190.6	130946	150547	193184
707.92	9.01			1532.38	6892.66	0	0	187911	281321	176050	171989	50166.5
281.076	6.32			33108.3	28378.9	0	5160.57	894091	783637	409358	515152	229407
496.321	8.88			0	14111.9	1982.05	0	424667	338228	283634	281680	133356
159.113	1.2			190706	512958	65037.5	134027	230286	387942	82539.9	111368	185995
228.083	7.71			244785	138087	191208	458015	58696.4	106672	750144	732919	438803
302.134	6.07			144854	336897	67024.9	1763.19	47637.9	42457.7	138110	147728	110928
416.3	9.91			539927	654588	43757.7	242673	92061.8	102086	63418.5	64934.8	50376.6
181.09	0.81			280824	649195	1.28075e+06	310872	223140	108968	77262.6	80275.1	45846.3
209.585	2.77			37080.6	98547	18171.3	0	0	1160.04	101022	115714	146188
206.102	1.34			259200	469729	117798	25508	57948.5	104338	397130	457912	347627
252.636	6.59			187325	191007	71669.1	2575.13	3355.35	9499.63	309561	441735	91127.4
210.128	1.52			45076.6	119052	29741	0	0	0	107713	118753	117078
748.794	7.01			146124	183932	50567.7	0	1306.95	11969.6	240138	207311	0
529.293	9.32			1.11253e+06	4.0278e+06	294148	579290	95948.6	37112.6	22478.3	12173.3	14714.2
270.1	0.81			214410	753569	64132.9	112435	57049	43348	315436	474400	419794
224.111	7.7			160664	166992	182083	195264	173327	180742	132337	144573	171552
187.107	2.33			255139	274854	107974	50400.8	190838	186725	252117	324668	194836
264.107	1.7			95162.7	86693.1	17305.8	24682.2	46750.1	88250.8	77131.7	112761	246675
523	9.38			2852.52	7229.87	1297.83	0	285259	162569	230907	215844	91841.9
178.6	2.71			84482.9	124916	58150.8	0	12859.7	16372.8	57400.8	58173.9	118705
219.097	1.95			267649	180961	49676.8	11941.3	19731.7	22987.8	105171	133336	91395.6
297.221	9.69			105978	128420	18440.8	40697.2	134331	137183	130198	126730	214806
277.026	10.09			107854	92426.8	128533	119100	108176	123192	133432	131087	122742
356.242	10.89			884564	312970	37629.4	1.23012e+06	221062	152972	46423.1	43999	92979.6
520.288	9.23			110576	0	0	0	665285	1.05806e+06	164921	182699	80429.1
373.183	9.53			2479.78	254955	0	211305	3.40372e+06	3.11968e+06	5150.44	22032.7	47320.1
912.536	8.81			4991.87	34135.7	0	0	251533	380285	202811	217397	53425.4
117.102	0.94			258244	98869.5	86911.7	30539.8	3.63472e+06	381333	4.13686e+06	2.98711e+06	1.10098e+06
244.946	0.59			156635	183638	100268	142790	158796	179603	169468	173543	165221
402.259	8.54			144044	227597	159151	0	0	11937.9	192824	206024	41675.6
566.01	9.18			0	4305.8	0	0	238703	354461	180953	160041	60049.3
280.029	3.36			139230	106972	84460.6	181718	18982.5	25201.9	42889.6	50521.5	21727.1
88.953	0.6			259289	258442	268978	96911.8	90377.1	160337	117546	130452	171168
375.186	6.27			258997	585476	62399.9	38174.7	9599.47	31247.2	98489.8	138990	467483
592.235	10.18			217843	280735	76608.3	153656	5153.69	0	6101.56	3122.46	0
452.295	8.79			9704.41	18791.2	2886.91	1179.64	304693	323136	263046	249467	134235
430.282	8.73			30831.9	36808.8	10246	1086.2	332010	339658	284788	259164	122506
283.139	6.24			219655	251012	61008	1515.52	70343.3	43252.6	175890	203319	153599
180.07	7.98	C9H9NO3	Hippuric Acid	185254	189334	248679	230736	193559	197948	190941	161481	194486
339.029	3.29			119399	171651	50253	34835.1	0	131934	0	1397.79	0
231.097	1.56			207982	64011.8	12177	75555.3	132617	171375	86661.9	104823	93676.9
201.159	2.23			121173	381127	10767.4	187531	185007	201369	55916.9	103642	115275
157.074	0.69	C4H8D3N3O3	Creatine-D3	251319	300828	291188	467436	51918.5	516805	1.58735e+06	1.76405e+06	463876
482.305	8.79			11959.2	635061	194125	7964.1	177732	154147	156037	145418	57086.3
215.6	1.15			101815	241854	121860	0	3773.75	0	105474	78635.8	305885
261.094	1.42			488813	931096	18201.3	1.13902e+06	29409.9	86054.4	40675.7	48897.2	48931.1
312.216	10.26			187659	462732	28954.1	146954	153906	84308.5	77156.8	88216.7	109695
452.274	11.8			75954.3	91183	26052.5	0	0	0	277349	296874	364940
221.095	2.81			25215.6	70172.1	8867.36	4532.65	5357.53	1467.4	63408.5	144755	106461
374.253	10.02			644769	96704.8	6467.81	173623	119717	197560	174255	161740	187470
564.202	2.23			157288	493656	74460.5	0	0	0	74401.5	96063.3	38750.5
269.612	5.04			25531.8	47765.4	8391.3	0	0	0	109455	129398	115962
202.143	6.68			539809	109668	349039	83012.9	97911.2	84012.8	970269	764093	325104
198.007	2.33			97212.9	62471.5	24036.9	102331	196202	69058.6	141935	173509	78289.7
197.128	7.8			152856	131159	66544.8	107560	366565	331604	263948	299463	146710
150.525	11.53			153453	130981	148878	157258	146006	144795	151869	144097	158091
134.045	1.5			127482	237479	47912.8	171728	88640.5	5.48521e+06	39353.7	120992	132541
311.203	10.43			491711	97230.5	20714.7	245792	34622.5	106717	93872.1	97368	137712
718.911	9.01			0	10786.5	0	0	140355	199820	154919	135644	44499.8
317.083	1.43			172665	109949	46104.4	4696.05	27006.3	20048.9	79046.8	118548	124480
442.315	10.19			1.25538e+06	106611	19509.5	24709.1	565385	176906	3872.68	26429.4	921982
463.203	6.91			198254	200488	126627	38777.1	11655.2	10201.8	265496	494870	148953
554.275	8.75			308817	157676	80150.2	165962	277040	6819.77	0	0	57618.8
367.208	9.77			138438	120391	100033	159223	409597	361956	154578	199061	148897
255.938	0.6			529490	527107	246412	451797	689766	690611	485959	469326	546659
346.175	7.59			210814	176717	38394.9	64352.7	17853.5	16108	175746	200707	216742
588.013	9.2			0	3416.11	0	0	168215	248162	154237	175789	82224.3
258.071	3.99			65112.3	66879.1	2751.58	0	40617.9	40424.5	95924.6	99668.2	144061
188.175	1.1			0	25453.4	0	0	76800.8	128253	425915	251582	110316
558.997	9.16			1715.25	9305.36	0	0	237802	316992	247930	224504	97213.1
574.225	9.79			120883	148338	31589.9	64090.5	131939	127936	118972	104624	194613
244.129	2.97			49665.9	75541.1	23144.3	13576.2	16816.3	12094.1	161453	186705	96649
295.128	7.75			114415	119820	114913	100723	175226	252205	2.12913e+06	2383652	146228
498.288	9.61			833645	1.2094e+06	341161	194398	612892	103317	25684	54838.9	38584.1
301.212	8.42			137769	55293.6	42868.4	0	0	2815.79	536979	771909	194974
227.127	10.41			72915.2	99334.1	101791	96535	102160	144749	436700	498208	773544
250.164	1.29			360216	35313.7	1292.96	264629	333960	463213	50169.5	78775.5	87811.2
256.144	10.39			132441	107575	7221.21	815886	931558	203896	4624.76	3730.91	73136.4
289.084	1.11			0	0	61354.6	32194.7	68325.8	196796	447253	602232	447165
140.152	2.46			98403	115685	119575	113290	105344	102693	76606.5	99272.9	121506
511.219	8.14			137473	64579.7	2511.02	0	0	0	163367	187400	313710
211.069	1.35			97681.1	95888.8	0	166746	100317	386598	114264	183706	101408
205.057	0.72			309732	159005	298978	451323	44220	199210	12508.8	0	478179
132.115	1.07			260630	197758	62544.5	429162	462727	154175	113109	156353	273235
286.97	1.84			114810	142513	40482.2	129024	0	0	28744.9	84831.6	5856.48
549.319	9.44			1.34115e+06	113779	182596	176482	330095	23703.5	3522.39	12883.6	104884
348.176	6.38			226801	327360	66791.4	112318	68424.2	44803.1	473896	521870	319826
189.134	0.78			62734.6	208244	43056.8	64123.6	131511	179233	578621	704258	1.71793e+06
344.182	7.73			98245.9	174012	41116.4	164519	155475	164572	100395	109283	72068.3
222.097	1.29			114354	69668.8	19597.8	24536.9	131064	1.97572e+06	60999.2	58551	69482.6
314.109	6.85			88330.3	133017	30929.7	1446.06	1659.26	2034.18	168428	225070	159325
236.095	0.88			273341	123142	131764	50266	65019.6	100370	678999	360791	713042
499.289	9.59			221585	260038	93314.2	86041.8	383122	664513	100013	128945	48696.1
520.747	7.04			258388	775882	165147	0	0	0	166691	113200	4880.85
128.057	0.62			417548	533533	281492	468270	852081	735066	602811	583331	498057
328.15	6.73			75989.9	88471.5	38931.3	16632.4	2.84832e+06	3.81799e+06	147834	161748	212999
170.032	1.82			328164	745539	65295.3	589732	11573.7	8346.66	60859.2	310690	15460.2
392.21	7.39			20571.8	21075.1	8415.7	0	1.589e+06	962553	133322	129892	136591
380.192	6.98			106703	137596	23972.5	2994.36	21637.9	214484	79081.1	94032.8	66274.7
202.6	6.59			59500	203448	38013.3	0	0	0	212117	207404	239518
215.016	1.01	C6H8O7	ISOCITRIC ACID	352961	816926	718381	788497	35854.8	79713.1	56309.7	78581.2	94653.2
443.213	7.26			168929	195684	39922.8	0	7205.5	4940.39	179309	231520	106503
191.138	3.51			29082.5	166658	11583.7	30363.5	45185.8	179221	25474	67403.2	91756.3
306.118	7.98			91550.2	77843.3	17365	154443	146905	84410.1	128853	145729	126281
107.049	6.16			140533	105674	61221.3	196729	32668	37493.7	632235	712696	187540
192.597	5.04			334104	41798	184614	6518.5	4190.11	23107.6	1.18992e+06	1.46062e+06	106548
356.17	7.53			105533	331220	201227	0	0	4957.83	775118	965957	138142
304.149	6.99			117967	70466.6	97444	78838.7	289249	150028	57449.3	73274.2	60967.3
119.071	7.69			172880	181643	205153	194737	192455	179190	185061	157604	198983
140.126	2.52			86857.4	87681.1	96573.4	90402.3	94465.4	86916.9	3587.1	0	80534.9
411.186	8.69			121730	121369	26951.9	1513.21	0	1822.98	326527	430606	336340
570.294	9.27			46936.8	84220.5	1844.36	0	0	0	145564	289746	169068
232.14	3.37			28043.5	162253	47683.8	2007.52	0	7469.4	118317	231202	45222.7
385.152	0.8			261953	334135	144956	123058	99768.6	1.12252e+06	319664	411428	106451
228.115	6.08			131277	74639.9	58684.8	1291.36	143888	399699	169783	202876	75334.1
570.294	8.61			55406.9	51377.7	2030.05	0	0	0	93349.1	213569	100405
407.221	7.41			243458	136644	674646	0	0	0	74590.6	62301.4	7131.47
147.1	7.69			184495	191029	208976	177157	190346	155232	186468	167771	184808
272.971	1.88			125595	130559	147114	156899	1275.03	1569.38	10628.3	10537.1	10889.3
474.225	0.72			382460	920570	371031	0	6075.96	2355.38	87101.8	117976	68080.5
393.151	7.99			77106.5	311011	6281.34	181118	208339	180784	127236	167197	191047
514.282	9.35			1.41457e+06	593592	107704	145859	154726	48450.4	5911.64	12963.5	50359.2
115.579	1.6			59098.6	288033	126477	732.123	6510.5	25112.1	251756	130785	110520
547.303	10.39			597594	574192	88207.2	2.72741e+06	138920	3627.8	67928.1	86908.8	0
174.095	1.54			57007.5	126590	13701.4	60360.9	85087.8	103241	69251.3	145917	48034.7
437.271	9.14			10169.4	727.616	2005.01	16299.1	281220	938888	157632	162464	141835
485.365	11.23			153420	476569	226044	60324.9	3900.34	1432.04	42378.6	40064.8	153217
337.194	11.53			162568	179697	149194	185140	152992	172380	160904	153968	154137
307.122	6.57			74551.1	98901.2	64498.2	0	274928	273071	599003	798402	565873
398.305	9.83			306668	184106	73679.3	104011	45241.5	0	0	0	26140.2
393.223	7.4			88094.3	45084.2	0	0	273912	170153	336974	394820	265887
205.002	1.58			133049	63420.3	36818.7	19732.1	117185	100055	202786	278271	143228
488.307	9.11			77407.3	210918	93034.7	0	158634	140233	196759	214369	81334.8
173.539	11.53			141340	157638	156408	154091	152473	155614	144969	141441	157644
230.049	2.18			61989.3	123804	78003	112372	34961.3	35254.7	263235	245161	185503
326.206	7.1			41821.8	50611.9	14488.1	0	53326.4	101031	125588	155867	48793.2
398.141	6.61			154595	184117	19964.7	0	12767.1	157255	227149	218475	55549.4
282.108	2.58			99150.2	165415	36687.5	0	2749.12	1753.18	98485.3	119930	111522
348.176	6.62			166559	170488	122484	119172	68424.2	53034.1	117469	97440.2	478034
431.276	11.22			21946.7	8399.39	813.456	89148.5	116618	191845	161327	165274	506813
264.067	0.81			198281	218096	41526.4	376778	467889	694418	31816.3	80852	62863.8
435.731	7.26			1.42985e+06	350062	1.15643e+06	0	0	0	116341	93633.6	13099.9
285.984	1.87			94815.7	94222.3	96181.8	94953.7	0	7402.58	4283.07	5327.2	2658.82
139.128	2.5			78400.5	89567.1	89136.4	98705.4	83595.9	83557.8	0	0	80147.4
145.513	1.91			733173	827409	948143	1.00205e+06	25162.8	20291	31079.8	42189.5	16699.2
213.087	5.1			32094.8	58354.1	14103	16016.9	1.09137e+06	1.61149e+06	58539.7	61645	30837
467.762	8.81			9273.27	43568.1	1301.05	964.386	225501	368719	212770	188271	72839.1
465.302	9.24			548712	20169.4	6985.62	63359.5	226761	135635	182041	211593	84132.4
189.006	2.1			98299.9	111113	105978	90763.7	38983.3	134356	170064	168189	257724
555.247	8.92			121749	331120	5284.92	25735.6	0	0	150111	140437	186911
151.533	11.5			126199	102048	123863	118769	102040	123684	132460	116237	131544
136.076	6.2			93667.6	100704	83971	84595.6	169361	131242	124219	95952.3	104529
314.098	7.48			185804	80448.6	3668.7	0	29467	19261.9	341988	277460	453629
140.107	6.85			53592.8	103286	76591.7	171490	144374	68722	515010	130299	56118.9
164.06	11.49			161484	139203	147377	163320	152724	170752	170751	142178	158529
284.087	7.59			127430	86816.6	8313.12	0	4383.9	1346.01	237966	280248	334155
374.178	6.73			168173	366706	116761	0	2673.87	4356.42	247765	195364	68002
472.362	10.33			100278	708072	193265	208413	136206	52488.1	21015.3	28000.8	56984.8
200.044	0.79			117422	577667	787855	314735	257221	142491	44699.6	57394.2	264477
451.324	11.4			1.70314e+06	279726	627937	2.77767e+06	6010.88	1578.19	63483.1	8183.42	1819.19
226.118	6.19			71260	103675	27431	35361.3	1.97333e+07	1.71667e+07	153314	242210	85524.2
287.134	4.07			62581.8	166781	12103.8	0	3538.83	0	75966.8	90335.3	78890.1
138.043	2.04			10311.3	34575.9	10408.2	91824.5	237477	204919	3374.07	50925.2	0
229.974	1.08			8204.44	227012	190722	502994	140178	107313	63875.5	38901.7	27186.7
192.976	0.65			989355	200047	138056	770540	202219	611824	377176	241929	124706
293.661	10.5			189811	117205	73611.4	194720	5924	0	926.08	0	2717.76
462.266	9.27			508889	812556	119828	463896	195900	45826.1	50543.8	77588.4	88774
586.833	8.78			0	15121.6	0	1123.91	128077	195391	135158	130779	26979.6
317.133	8.09			47559.9	79000.1	25242	0	103256	174725	108433	168932	23092.2
268.135	1.34			76956.6	128334	44198.6	0	0	39672.6	74941.1	88815.9	53865.9
174.076	0.97			253347	172999	109985	434899	406784	232753	190527	253436	270660
111.039	0.59			424253	470712	439091	179443	170112	281176	162820	186592	276838
167.053	7.99			19139	18584.1	2701.75	1966.53	291905	1410.66	181627	131675	168534
265.17	7.14			639591	159557	290529	0	0	0	159428	127872	33097.6
325.112	1.45			1.85125e+06	285349	24404	72382.8	137850	36571.2	30790.3	31055.4	21554.3
294.154	2.99			25497.5	38978.4	55178	7397.56	2.97667e+07	8.9702e+06	25065.4	62617.1	150243
315.154	5.27			25691.6	73887	15107.9	0	0	0	50420.1	62007.6	49680
446.29	8.97			1.13189e+06	97106.6	22441	140986	2.98418e+06	2.85714e+06	2.04711e+06	1.64177e+06	967248
207.103	11.5			177256	166302	148904	168568	149933	139864	142557	143411	135263
401.202	7.33			177841	162247	56233.2	6980.95	370326	486897	120066	140355	44133.1
305.084	1.05			117414	291462	335534	19794.1	18982.6	31029.4	196474	127313	103304
245.16	5.68			25677.5	422710	11009.8	47652.4	237440	147993	26312.4	40840.7	43131.4
356.265	11.21			35241.8	10233.7	2570.7	126492	154340	251026	205874	223865	1.3075e+06
327.099	10.96			116059	85441	111148	100480	92529.5	97252.2	105044	117200	116739
219.966	1.95			254747	218126	179051	184385	2216.94	5935.46	15670	21006.7	6560.63
172.057	10.1			130433	129505	158826	147259	132877	158321	175234	153882	147169
390.19	1.12			2713.76	2041.4	5082.07	0	0	12350.4	602262	641632	266205
301.117	9.44			112106	271124	46726.6	86321.9	232277	189703	45292.8	44096.9	112889
304.15	6.82			126085	183145	34755.3	96236.4	289735	161722	62438	64713.3	64178.5
121.028	7.22			338251	272113	13352.3	150625	13885.8	373942	68959.5	158211	178210
347.123	8.1			204916	552898	78636.1	191137	201729	103554	51909.2	57155.9	113229
219.097	1.23			77928	72559.6	31729.1	56274.4	56066.7	160085	593941	541687	97507.1
279.171	8.65			261697	185442	191702	75387	82251.1	359471	127338	190381	112248
238.093	3.22			98566.3	79381.3	14556.1	146659	209611	73909.5	64612.6	65816.2	67991.9
300.128	0.78			127591	903268	656883	2.0373e+06	234439	149236	122114	161042	104503
489.313	8.92			44938.7	173616	58862.6	34571	22500000	18900000	16300000	1.59667e+07	7.26147e+06
350.09	11.49			133341	116388	136037	133834	125727	138713	136736	125982	133928
460.292	8.76			0	591940	150551	0	187402	161391	129548	145038	57710.8
227.175	6.44			134067	299198	36790	13291.8	104153	706616	101682	158248	339859
480.276	9.65			359760	650608	150214	334259	278679	49564.2	11173.4	25663.1	39667.6
259.111	1.03			188399	243197	100578	40882.5	12962.1	12933.4	190429	226692	174063
212.102	1.31			101918	310801	73506.7	64965.6	76497.2	163531	102420	123624	67519.9
391.704	7.25			263671	232162	188597	0	0	0	53007.3	50904.8	7275.55
158.081	6.59			55870.1	167961	66060.4	146196	61414.8	55308	103387	179809	321485
122.587	1.04			109356	89280.7	47254.1	9059.4	135896	80992.5	184257	248557	61803.4
346.16	7.41			283494	366283	103853	32268.4	23858.1	119688	97563.7	149936	26083.6
158.045	1.87			84167.7	125085	45933.4	30844.7	49859.1	74746.5	100575	94181	104735
362.155	6.92			113289	466046	137336	139206	88379.5	111539	117157	55374.6	465810
521.26	8.84			48217.1	385743	25242.9	0	26886	25562.8	123293	148089	127737
530.985	9.13			0	10322.1	0	0	248372	376206	208723	201736	67103.5
231.084	1.37			87117.4	51722.7	13820.3	282972	340980	62324.4	39967.7	50534.9	40152.4
315.049	3.28			242751	343557	91560.2	65436.3	2364.61	260957	2428.29	4062.82	0
721.146	1.58			514508	143485	4209.89	31699.3	0	0	4018.38	5646.44	0
287.979	1.7			112571	157776	114710	179301	7654.55	13621.7	85768.9	95087.2	59896.2
272.171	2.3			155846	36067.6	9987.79	1389.86	47661	48161.9	676094	703964	593258
298.112	6.52			242667	405223	147309	535730	21839.4	52542.6	724292	825159	90834.2
360.212	8.12			129195	303583	69390.7	49944.5	29595.9	141561	152061	185529	316334
279.206	7.54			107188	115042	44172.9	0	18785.8	16265.4	465820	572002	399678
598.285	7.2			154345	241356	186390	0	0	3247.13	136092	119095	2041.32
285.155	1.81			41056.2	29450.1	38835.1	0	0	0	111052	108424	67691.6
118.065	7.71		Source Fragment TRP	221831	125968	129440	279106	45901.2	78370.4	920779	1.04737e+06	371295
105.034	8.02			234458	505838	146148	80473.9	2033.34	330697	49817	175302	21299.1
575.35	9.05			4725.45	17338.8	0	2725.99	194352	281921	198444	185571	60008.1
178.542	1.82			1242.1	2994.7	0	8109.63	769313	565681	166409	90287.2	43588.1
463.202	7.23			198254	91274.5	74063.8	1507.99	2828.97	2640.45	87895.3	211727	103247
267.077	6.53			368947	450715	64862.2	139973	286815	1.55395e+06	19911.5	44816.9	71289.4
141.066	1.01			139221	369214	69139.7	361852	95852.1	365356	101043	171083	114927
264.142	7.99			151428	298740	38264	27482.5	154687	159360	87982.4	116030	83615.1
458.854	0.6			366108	382524	458646	79538.6	16715.7	105843	29277.6	74756.3	132380
228.982	1.9			140106	141206	173034	163213	6748.94	6677.29	7184.39	9592.3	1859.02
279.171	8.39			670672	618833	184091	140313	95153.2	479249	83568.7	109447	54031.7
547.303	9.43			4.89207e+06	749719	150353	89790.9	90429.2	53077.4	0	0	24646.5
261.095	1.24			85809.7	413932	16880	822387	49646.5	64912.6	150498	163573	56383.2
526.332	8.9			0	627303	209166	9013.13	179472	144034	121856	133889	46914.1
171.076	1.16			47450.9	125813	16621.3	149988	691231	160574	85076.9	108408	72660.3
219.097	1.76			800228	50930.9	51255.8	57979	58557.8	100461	112519	143927	92612.2
226.61	1.6			31339.4	88447.7	25653.2	0	0	0	109760	114986	133103
207.105	1.98			9186.79	8652.93	0	0	188600	121309	77717.5	102252	89426.2
480.307	13.7	C23H46NO7P	LysoPE (18:1)	2823.67	0	121229	0	7055.72	0	1229.65	66460.1	761.226
338.232	11.05			389797	372863	20590.7	246578	260666	161770	132508	127381	77198.3
237.086	3.06			36983.3	34768.2	12275.4	16843.4	247456	262756	141547	149522	87287.7
216.142	6.55			62092.8	202170	20674.2	17600.7	110211	74568.3	131778	218970	53279.8
548.345	8.96			3098.23	630552	188278	7287.62	159613	117640	102960	111629	43015.8
508.31	11.17			269104	224854	140900	35847.1	12251.8	43853.3	130328	175226	0
213.123	2.04			1.09043e+06	531899	180888	2639.41	39299.8	48135.3	187486	212855	139981
284.124	8.78			117453	124757	7050.56	4226.53	34825	23830.3	398256	440714	495772
172.046	11.5			113738	94225	97564.9	99328.1	99613.9	135784	106315	102078	108383
91.0541	6.12			116989	90489.8	51079.4	150089	24403.9	29467.6	485818	574353	138201
279.047	0.71			404852	158103	518669	335365	29529.4	253007	82626.4	77406.5	1.29154e+06
263.102	8.04			66984.3	187710	16601	52655.9	135337	163120	70508.9	117011	141506
555.247	9.95			294781	166299	319665	337818	71466.9	12609	83678.4	36871.9	40770
230.981	1.31			189063	91113.9	77093.6	89320.2	115271	100465	59328.2	88019.7	97294.5
384.273	11.73			300565	339522	35974.7	93869.6	413220	195500	62486.6	62796.7	127052
270.155	3.99			19488.2	42955.4	3042.53	5363.84	309783	246983	46185	68340.2	57775.5
618.291	7.53			94903.2	99163.1	12807.8	0	0	996.761	165270	246470	168141
255.614	2.11			47618.5	52932.3	15722.5	0	0	0	355063	471925	111494
230.981	1.43			208970	72991.3	128583	70743.4	108529	100526	131523	96003	84061.8
168.562	7.97			127954	117713	152184	150578	133644	139284	133010	110683	153651
234.084	3.59			48391.3	38526	24627.2	21914.8	3.84752e+06	3.67655e+06	152474	187971	64492.8
388.067	10.09			78284.2	50933.9	121518	107909	79669.3	94989.2	123016	120725	120533
493.246	11.21			25923.9	0	0	75864.7	92969.6	144316	133642	142342	364238
501.634	9.07			1243.96	10909.3	0	0	259438	377673	229762	212362	62709.3
697.361	8.48			6263.82	39710.4	0	0	164592	226419	149365	147922	38613.4
341.596	1.23			107409	310386	191810	0	3282.59	0	35620.5	37881.4	22597.1
145.041	2.24			84987.3	88298.2	105775	105135	87760.7	85024.3	86395.9	71244.7	95551.9
353.091	1.15			118974	44143.2	120628	30157.3	70685.3	16004	78620.7	88335.9	307255
465.95	9.27			0	1021.23	0	0	246798	131358	201527	206982	88249.9
157.061	1.07			389697	86710.2	32090.4	545065	6.86174e+06	2.5146e+06	2.07663e+06	340863	83583.9
403.319	10.9			76689.8	294836	82056.7	375361	219099	63381	14265.1	25592.7	54986.9
211.118	3.11			28345.1	70354.1	3908.58	1561.98	31447.4	66001.7	93663.6	121513	87133.6
263.105	3.65			18015.2	32117.4	8337.58	1023.13	45762.6	84995.5	55246.6	54342.7	26893.2
523.289	9.59			837.42	17740.2	1396.03	9954.56	2.49025e+06	2.80102e+06	155977	190516	53073.8
178.56	8			24111.8	27701.3	7997.89	3197.14	434865	5307.99	246743	194350	254128
329.028	2.85			104337	36960.3	15453.1	181736	33453.2	112836	12233.7	12644.6	6130.07
194.048	1.25			153643	37653.7	32245.9	218688	107988	85260.6	280961	204100	137528
797.827	7.15			156335	219049	41529.4	0	8072.35	46507.3	270519	233518	0
168.092	11.49			111574	109089	111018	121318	128436	116861	127857	108892	123363
154.085	2.74	C8H11NO2	DOPAMINE	47552.4	75653.3	49191.5	81474.6	41456.4	87266.2	515056	599448	296568
315.231	9.61			124836	83999.6	21557.8	20954.4	61908.6	130028	150491	149341	54985.9
500.798	8.91			6916.54	24856	0	0	194912	341719	150709	149287	38095.6
350.206	12.69			107930	122668	85080.8	114432	106541	107102	132253	111265	92065.4
286.157	7.63			57934.9	149913	189784	0	2573.28	0	106882	167213	0
371.12	9.32			153028	141196	45380.2	225492	52674.9	29548.5	90822.9	88031.7	99998.9
476.198	3.68			67145.6	120663	29444.6	1014.36	3012.47	4398.25	125665	147483	96181.2
239.113	1.39			58919.6	106902	5617.3	132226	88803.6	66726.6	77266.9	88368.2	51823.8
532.292	9.48			491936	318685	85081.7	75268.7	235276	67972	15526.8	49574.6	190096
386.13	6.04			127675	26401	0	0	126592	62433.7	161344	148549	148257
237.122	7.03			372317	93683.4	199976	33055.9	52366.1	183557	1.87713e+06	127723	788969
400.268	10.49			203410	498418	61955.4	42761.1	122014	57271.7	62551.5	76068.9	84006.6
381.59	0.96			1.45943e+06	22637.4	27602	1.15748e+06	787089	120056	0	6485.8	0
325.15	8.67			70649.2	92497.2	3303.26	0	1873.15	2155.23	215073	232742	143197
146.044	1.14			53551.8	91514.4	22124.2	38996.4	124495	91008.9	90447.6	104437	139928
248.112	1.06			90509.6	27105.2	4938.48	209289	189918	104800	142584	176022	74127.1
320.279	11.7			166623	40945.2	138651	63102.5	73628	96367.1	83274.7	104521	99241.9
365.154	1.22			69456.8	202360	32664.6	3357.35	114675	121230	98223.4	110130	84204.9
211.106	6.47			272667	307958	79046.1	52432	57976.1	374417	303614	337303	278591
336.216	10.57			208100	366762	17372.8	271499	280663	127081	45160.7	39951.8	56283.6
301.248	10.57			142813	1.31283e+06	139101	5356.9	4588.27	29498.5	475475	796262	2.69691e+06
226.118	3.43			0	4677.12	0	1221.82	38271.1	585349	23782.5	23308.5	141197
375.223	7.12			140279	244493	70547.7	16452	2723.32	18403.1	445238	589596	401208
260.196	2.69			83198.7	49879.8	54336.2	18146.8	40926.1	87850	7270.61	7693.17	28533.8
188.058	0.6			211155	327609	154255	263509	439855	415524	326931	315319	262818
467.802	8.87			34990.2	178813	50399.3	26607.5	1.17233e+07	9.31906e+06	8.46503e+06	8.29301e+06	3.57185e+06
239.113	1.1			53064.5	25217.8	8840.39	0	1.75139e+06	760730	75911.6	124963	80485.7
248.076	3.54			1337.87	2514.24	0	0	57684.9	16465.5	66268.6	68415.8	14364
312.108	7.72			307154	670905	112605	0	4480.96	1393.25	86951.6	100115	68594.6
222.08	0.93			163371	948511	389588	25067.8	128740	107250	443333	160714	127911
386.289	12.23			325314	173648	29665	93839.1	4.87733e+06	7.05178e+06	59829.5	105904	391715
361.076	1.14			124604	41845.4	76096.9	129688	46548.1	14300.5	137304	109304	231034
386.264	9.4			94816	73892.7	18387.6	0	0	0	106222	168428	151213
554.222	10.55			70617.7	194112	273120	101500	17753.4	12578.6	110107	110277	3816.41
159.028	0.91			168521	109532	35716.2	267103	72438.4	51373.2	190236	187779	206719
348.273	10.6			63631.5	173886	82517.7	42548.1	55401.4	145210	1.20555e+06	2.03859e+06	992989
580.686	9.21			1441.37	7635.19	0	0	184839	322723	124211	140785	62456.8
373.171	2.06			36638.6	78076.6	17555.3	9190.05	110240	112762	218838	275943	64251.5
256.101	0.96			115004	318470	55108.7	240559	50640.9	121266	175673	303916	145057
302.122	2.07			27079.3	66752.2	11288	19694.8	47799.1	32570.1	152825	184182	185287
284.124	6.42			62905.8	196132	16941.1	13936.3	77340.2	2.36696e+06	121473	151219	140794
371.12	10.04			122865	178776	46399.4	172857	113086	81807.4	51348.1	51553.4	64493.3
277.122	1.08			125771	108026	31231.5	16311.7	7960.89	14935.1	154103	183843	104008
333.144	9.56			110493	489870	72794.5	131259	191534	113681	41490.5	40851	115130
362.155	2.99			86012	30285	90239.7	6899.6	12911.6	22679.2	153094	171021	56804.2
378.113	1.36			45138.3	68984	29448.1	63006.3	97089.1	64433.4	200439	131504	354163
265.151	10.37			17943.2	52647.5	4337.98	102056	215162	141585	0	0	10803.5
577.229	8.91			129045	102493	0	15513.9	0	0	123161	135835	169949
540.347	8.97			0	9019.56	2555.96	0	282739	188099	209997	208099	94871.3
371.257	9.82			242311	31872.4	1954.01	12197.7	275420	126698	0	5506.02	143900
307.076	1.4			58835.2	40914.6	12179.8	0	65708.8	49237	115285	106623	114091
240.106	3.08			45397.8	38953.4	31382.4	97981.8	72346.2	55354.7	44804.1	66140.6	65010.8
248.991	1.78			58247.2	90258.3	262149	42828.9	5398.18	10189.8	59385.6	64912.8	44693
330.138	0.92			522410	364804	146526	523195	44452.8	19073.2	73607.1	90581.4	546322
159.055	6.56			17721	4116.26	1382.35	53455.6	175661	183495	151628	203889	189117
220.081	3.24			377893	33262.2	7386.01	16965.1	139301	106557	57030.9	94102	10943.9
484.3	9.52			55073.9	129338	18700.8	2457.72	159439	278718	111602	102698	112665
374.228	8.51			153917	322979	82461.6	287082	4374.06	146972	121620	156869	113780
391.181	6.57			69978.4	132704	20678.2	3418.11	515985	219918	92949.2	121344	95107.6
355.262	10.42			132458	222091	12110	46354.4	96990.4	85987	15765.4	13589.8	158001
225.121	7.46			137795	78449.9	15036.7	134289	90500.7	110000	231385	183582	114861
545.66	9.16			0	6572.7	0	0	200683	337942	152996	164463	53997.6
246.108	1.44			147240	65791.8	16071.5	1.07098e+06	212837	268698	45332.7	64814.8	52307.3
319.099	1.14			77423.7	939800	1.03603e+06	37216.9	93417.2	30614.6	392188	303735	129643
237.123	7.58			674258	31909.3	103998	56161.5	40664.3	181707	226580	178056	36349.6
148.11	0.72			800584	151885	207225	756724	350157	406915	4.42408e+06	4.82562e+06	1.50202e+06
221.092	7.71			144906	84054.2	78469.2	170158	41333.3	71518.1	533328	536449	235205
252.089	5.81			291336	69052.8	4783.03	446214	17704.9	29916.4	124685	136614	29987.5
260.148	6.73			149822	151406	12641.8	224501	91762	261198	68786	102681	58464.6
169.062	10.96			124397	91095.4	126456	112696	106607	101155	110554	122944	128260
228.982	1.61			109805	52457.8	29478.5	23828	79381.4	67069.9	150231	214116	104171
265.081	9.28			95360.3	122688	55028	89169.3	338383	196817	102969	123768	116522
537.196	1.08			107460	0	0	1.65478e+06	6.71268e+06	179020	5693.08	13341.4	2501.94
350.678	7.79			108284	215021	447456	0	7710.27	7633.19	284587	324797	32811.3
163.555	7.14			281850	338966	94663.7	476437	6246.12	140239	98484.2	69581.9	17344
240.097	6.16			267930	380645	77386.8	0	5392.19	6970.15	151302	147761	104575
277.19	7.09			88300.1	119895	35589.7	0	19909.7	19297.9	727685	740717	491660
114.061	0.67			284791	509354	272979	47428.7	48298.7	1.13727e+06	344020	405020	192740
273.144	7.1			59586.4	191437	17911.2	1277.5	97271.2	58056.6	136890	133471	118117
411.083	11.53			122795	88635.2	106488	112013	98759.1	101108	110759	101130	107383
255.085	0.95			268927	14548.7	2598.93	370197	297997	392075	44244.6	19884.5	2435.49
208.096	8.84			118928	77120	43548.6	46242.8	117485	109377	553456	593279	214830
317.206	8.04			53479.6	120769	13597.8	1741.96	20333.6	23981.9	138709	194778	217600
380.144	7.4			55055.7	132979	14718.1	0	2398.87	9035.37	138276	179956	149676
215.139	5.89			43941.4	138732	12318.9	58855.8	51583.7	88964.4	45563.4	68184	58501.6
217.069	1.08	C7H14O6	METHYL BETA-D-GALACTOSIDE	55269.1	64100.4	19308.5	162059	75905.3	123733	127093	164929	58892.8
483.342	10.53	C26H43NO6	Glycocholic Acid (GCA)	7.25544e+06	3.39474e+06	1.1941e+06	6.66857e+06	95613.2	14161.9	22122.9	7169.21	27619.3
270.155	5.77			17950.5	8407.8	8585.49	0	313075	168361	68775.9	97089.4	100774
539.252	10.51			57092.1	171410	275819	93620.8	17123.1	10435	94433.2	123326	130102
213.123	5.59			219593	274269	46832	36599.1	43955.4	29063.7	155902	219503	93062.1
512.267	9.73			2.54697e+06	1.96519e+06	115715	92603	77253.2	20595.7	2606.13	2559.59	33643.8
173.056	1.17			56267	87547.7	16680.2	18379.1	1.12047e+06	964728	117441	173572	145192
271.128	6.44			122942	264036	88142.2	0	12089.5	9829.38	85241.8	113976	104886
349.139	10.04			87009	108224	84814	88785.2	100232	83411.1	79740.3	80854.2	82910.6
512.342	10.74			0	189809	26731.5	276413	38741.4	7450.33	67310.1	156472	113034
386.713	7.06			75774.3	111797	11676.4	0	0	2854.92	242325	261535	132977
488.307	9.31			1063.1	7553.43	1026.65	0	157874	140233	108492	100850	43739.8
306.18	6.47			102522	83246.5	16849	0	0	0	126888	183720	106727
260.16	6.34			368689	586995	101220	99537.1	59168.7	341550	47443.7	78173.5	25699.3
659.287	7.46			159850	222301	143556	12533.2	0	0	119411	99544.7	16787.8
248.132	1.91			397474	239331	131701	265738	42789	22181.4	48277	70551.7	21304
570.358	8.99			0	502398	169841	6147.6	114677	85403.4	98005.8	96739.5	36826.7
254.068	0.94			234456	332972	62838.4	23618.3	79315.1	62502.5	681968	816677	572506
545.995	9.16			0	5518.86	0	0	195844	307308	129813	155136	46113.1
470.383	11.24			27603.1	143273	31175.4	98505.7	244722	65965.1	9074.51	23970.9	303514
346.196	7.95			297259	194941	40616.2	125651	43598.7	106455	62464	117845	106838
212.11	6.37			42795.5	101674	95516.6	126710	196875	93548.7	74338.2	44501.3	76220.2
383.33	10.61			4261.75	61258.6	6458.27	85393.5	73928	111539	141228	130201	290635
523.249	8.03			78498.6	75961.5	16157.2	0	430889	225123	135966	208423	158909
389.973	1.84			89682.7	136848	4792.93	91358.6	0	0	6480.98	101280	0
288.118	1.31			74487.5	101893	15507.6	43667.8	27081.3	18680	154325	173427	137129
500.253	7.4			1.36269e+06	180030	1.38176e+06	3101.78	0	0	162433	122283	15530.6
220.081	1.17			78651.6	221448	41823.1	17819.7	63204.4	43205.4	174598	193656	156232
430.227	7.82			116491	130641	26525.9	0	53613.3	7172.79	419531	516525	405592
193.035	0.72			195675	123215	39612.6	82919.5	130702	128852	99431.6	108244	108396
342.492	7.28			156381	132701	136792	0	0	2573.19	101899	99067.3	3459.24
228.99	8.6			98519.5	89306	112223	121012	102314	102902	98590.3	104798	99935
219.097	1.57			761457	75352.7	11475.8	55620.8	58557.8	99100.5	63072.6	63694.3	58953.6
241.07	3.07			35065.5	125042	24974.1	0	2611.46	4080.19	66648	75001.7	59185.5
334.16	2.54			33616.4	63322.3	76888.3	3873.76	13177.5	10733.1	96103.3	107614	144444
249.088	7.97			23440.8	128682	5291.93	154034	193616	145333	101897	161417	27953
228.086	5.92			40030.1	52255.5	13463.2	1175.37	70684.6	50317.1	89841.9	95869.8	69881.5
328.247	11.56			174073	118716	12125.9	75170.6	403225	194000	42800.9	45298.8	39244.1
137.597	1.11			276653	88118.8	67290.1	5958.77	0	201948	119183	219618	1656.31
449.308	10.52			6.09614e+06	2.78779e+06	887472	7.24156e+06	52637.1	7582.94	13744	2134.5	20063.1
261.144	5.99			59041	108281	14854.4	62395.2	111130	43093.8	81375.8	90175	93183.7
192.979	0.8			1.12667e+06	89739.5	61277.5	404214	133501	287461	464301	292118	40888.3
245.149	8.17			84096.3	207910	14999.7	35954.5	19435.5	431033	329582	1.46151e+06	1.14097e+06
300.216	10.47			751384	256756	34549.7	721149	36981.7	47558.2	48688.5	57833.5	55290.5
295.122	1.57			20224.8	22425.4	12672.7	0	84408.2	256501	125427	170714	99746
224.111	3.77			25117.6	32860.7	58633.7	29127.9	121108	101022	60557.3	54824.5	72075.5
204.114	8.33			100486	75273.8	5708.1	269659	149771	109737	191774	278391	250142
286.2	10.09			1.45862e+06	197519	80771.1	70683.2	41388.1	180003	269323	301824	120658
452.273	9.21			93798.9	103500	25458.5	0	1.54894e+06	2.83084e+06	129841	280129	120969
150.049	6.57			19395.2	6408.35	2597.98	61221.4	183859	171934	145361	159659	186212
267.127	1.26			51444.8	27562	10025.6	33667.6	1.04222e+06	934519	977671	796293	479821
276.107	4.82			30731.5	68261.4	10878.2	0	41463.2	29117.2	33988.9	36536.4	27283
528.261	10.02			733707	221672	65426.8	1.96627e+06	115204	4906	64062.9	54531.6	4047.41
139.119	2.51			69705.5	77958.1	78921.3	77040.7	79075.7	71275.4	0	0	72718.4
162.058	0.94			355295	173118	140531	589850	81690.8	466945	745336	840116	746813
527.303	10.13			107691	168394	19274.9	23953	70725.6	105504	161613	177879	45176.2
553.829	8.75			0	12902.9	844.684	0	109090	128603	104496	96884	22901.3
140.036	10.1			89826.4	88698.1	124835	117629	95489.8	94634.7	117285	109364	118032
369.212	3.58			31084.2	39518.9	23424.5	0	0	0	100876	100923	115788
345.001	1.49			44625.1	157897	11350.6	57670.5	18880.6	89151.1	97402	125245	30289.2
317.083	1.12			107494	124667	51552.4	3359.08	14676.9	11331.7	239214	314251	86335.1
195.076	6.86			107459	374195	20524	163655	49796.9	397785	50235.4	106095	104666
295.635	10.39			70073.2	978277	48810.8	55223.5	48086.8	82841.1	164688	130346	18119.9
297.221	9.88			118308	43738.8	18440.8	40697.2	160422	134316	112274	113865	214806
327.166	7.12			70723.8	111778	11207.8	0	30633.7	37873.5	268478	392043	210346
511.219	7.98			240546	64579.7	2575.53	0	0	0	56975.5	66270.5	162217
117.518	2.33			86515.2	36223.3	23737	105478	209466	69571.7	150406	190341	78474.6
364.134	1.34			78875	175930	242381	121974	97387.5	126835	65508.5	87732.2	25449.4
359.173	6.91			73363.6	184174	42350.1	0	64255.6	65661.2	290796	306082	295333
465.143	6.33			101824	224372	34040.4	10205.1	23415.5	25605.8	148186	158558	0
253.117	7.41			193715	48778.9	90470.9	45997.2	63073.5	158549	122254	133516	67044.8
383.242	8.73			138131	129448	23702.6	52733.2	190651	122019	78038.4	126497	190332
646.414	10.65			122703	79655.4	101065	238506	96466.5	68953.8	49509.9	83480.5	43114.1
512.274	10.34			63091.6	1.32193e+06	23016.9	35233	95335.8	27941.5	73617.6	80910.2	147638
513.235	7.28			169178	137593	144494	0	1651.86	7236.07	99736.9	102419	10575.3
570.239	8.74			278185	134091	84518.5	164930	273191	11551.2	6974.31	4554.56	44133.8
143.539	1.84			12215.7	7399.92	8959.52	49341.5	248929	245904	132705	103815	66534
526.196	7.79			60586.3	85013.1	0	5562.45	39231.1	25727.8	274002	408651	294779
463.617	8.98			0	11721.4	0	0	142004	222273	148474	145375	42767.3
315.133	9.73			211041	256599	160963	240849	128785	73197.3	49097	48599.8	67962.9
329.083	1.12			158898	107976	128063	0	1623.4	6305.85	235476	239876	99741.9
288.202	2.14			279532	53752.3	45511.1	22380.6	11901.4	115624	62205.3	148342	13733.2
224.605	1.16			151846	376097	188734	4376.44	42600.5	77238.9	173070	69014.1	182523
206.595	1.15			81441.2	194386	98955.9	0	0	0	78639.7	67485.5	73173.2
236.647	6.52			57194.6	121613	13406.4	0	0	0	122856	178117	228140
584.302	8.11			31597.5	233145	158313	0	86842.8	51970.3	349330	421860	94213.4
215.016	0.89			222424	107560	737134	20853.4	35854.8	79713.1	81702.6	78581.2	103725
570.24	9.83			242486	139220	86537.1	105146	24379.9	0	0	0	27647.4
84.9117	0.68			121184	145956	73560.3	93503.6	43715.4	80651.8	132775	166389	75335.2
303.235	10.66			132055	586724	21438.2	99803.6	84792.8	112104	37335.8	65242.6	111432
145.035	0.6			139903	174760	124093	162333	239698	235989	182658	174214	151166
105.066	0.69			104141	203223	132286	7111.08	38736.6	150382	134814	229089	92845.9
353.217	2.11			22411.8	46318.4	17787.8	0	0	0	158576	189711	121258
257.065	7.03			124774	112086	26047.4	0	0	0	105536	127106	95534.8
448.165	0.73			122452	2.7105e+06	2.79635e+06	4.78505e+06	27154.3	13630.5	155555	102665	163190
268.103	1.02			99279.7	148437	130841	5216.1	57679.8	36275.9	81495.7	69164.8	35835.7
438.32	11.23			21268.9	4354.07	0	79678.9	96624.2	186416	146916	157422	567748
400.268	9.86			94407.9	67895.4	4371.44	29415.7	76087	514642	19523.9	22254.9	479398
270.155	4.19			24511.8	38869.6	7652.82	2026.43	223283	201739	48687.2	78609.1	65878.2
91.0392	0.76	C3H6O3	L-(+)-Lactic Acid	906482	2.29649e+06	3.68505e+06	1.38618e+06	587194	508989	44436.8	54743.9	75536.3
335.257	10.39			78410.4	3.87193e+06	39806.1	54497.2	40556.7	77768.1	157575	122496	16304.7
675.388	8.94			0	11232.5	0	0	159600	216840	144770	143714	42489.4
523.205	1.1			5.92376e+06	1.20464e+06	634794	86762	6100.14	3376.93	21214.8	10368.3	6493.8
472.283	8.98			0	11326.4	724.549	0	198347	282798	184204	188272	49882.6
485.286	9.02			4722.48	21609.7	1278.12	3374.6	296047	390810	309037	302730	111897
601.264	11.43			231037	229475	41113.5	109617	4339.29	4082.31	78790.7	178580	126162
267.133	7.56			420548	94037.5	84787.5	83423.6	51717.7	226982	74346.5	92192	65006.3
613.282	9.17			240009	534700	23214.4	317386	125517	39042.4	47265.7	83798	24264.4
318.049	8.6			76726.2	64489.1	115325	119203	85926.1	85190	90682.8	78654.6	86278
563.299	8.56			4.12935e+06	233030	86477.4	22215.3	145808	5021.19	0	7395.46	39313
188.07	7.92			59520.3	101075	38176	107730	239806	136456	321515	326801	206733
130.602	1.38			641480	76399.8	205798	37183.8	36536.3	94504.5	54347.4	102290	46823.9
328.222	7.85			123917	187803	145306	4577.36	64815.9	80756.1	97775.9	112810	32675.7
260.087	1.94			83103.8	73347.5	9238.36	2110.13	1896.96	3702.67	91864	182568	205760
349.11	1.05			89311.8	126761	78727.8	90902.2	44195.6	761124	148341	159731	14540.3
[truncated: 3,648 more rows]
