# Supplementary material for: Gut microbiota maturation during early human life induces enterocyte proliferation via microbial metabolites
Source: BMC Microbiol. 2020 Jul 11;20:205. doi: 10.1186/s12866-020-01892-7 (PMC7353703; doi:10.1186/s12866-020-01892-7)
Supplement: Supplementary file 2 — Additional file 2: Supplemental Table 2. LC-MS data collected in negative ion mode. Raw data from term and pre-term LC-MS analysis including mass, retention time, and positive metabolite identification where available. [file 12866_2020_1892_MOESM2_ESM.xls]

## Sheet: Supplemental Table 2
Negative Ion Mode - LC-MS
row.m.z	row.retention.time	Molecular.formula	Name	Term A	Term B	Term C	Term D	Pre-Term A	Pre-Term B	Pre-Term C	Pre-Term D	Pre-Term E
231.052	8.91			4.19333e+07	280000000	1.11333e+07	2.47333e+07	4.22333e+08	1.30333e+08	9.86333e+07	88600000	1.73667e+08
165.041	0.76			3.19667e+08	2.48333e+08	139000000	3.23667e+07	8.74667e+07	59000000	3.11333e+08	3.22333e+08	2.50333e+08
190.051	11.5			73800000	7.15667e+07	72200000	7.27333e+07	74900000	7.48667e+07	7.73667e+07	76000000	7.67333e+07
245.067	9.1			2.98333e+07	108000000	4.50379e+06	1.76333e+07	2.26667e+07	1.87667e+07	32500000	3.39667e+07	65800000
239.049	7.62			4.09333e+07	6.14333e+07	8.77874e+06	6.89164e+06	79600000	2.78333e+07	28600000	34300000	5.11333e+07
191.02	0.76			47100000	4.03333e+07	7.59333e+07	8.91333e+07	12300000	2.91333e+07	2.93667e+07	3.99333e+07	20200000
206.046	10.09	C14H19NO5	BOC-L-Tyrosine	6.35333e+07	4.87667e+07	78800000	6.90667e+07	6.48667e+07	7.13333e+07	7.76333e+07	7.75333e+07	7.70333e+07
280.117	10.09	C14H19NO5	BOC-L-Tyrosine	4.86667e+07	51300000	5.96667e+07	5.87333e+07	4.93333e+07	53600000	59400000	5.94333e+07	5.89333e+07
231.553	8.9			9.7033e+06	6.61667e+07	2.59402e+06	5.59376e+06	9.99667e+07	30300000	2.31667e+07	2.04333e+07	3.99333e+07
156.067	10.97	C11H21NO4	N-BOC-L-tert-Leucine	4.93667e+07	4.23333e+07	4.76667e+07	4.44333e+07	45900000	47400000	4.85667e+07	4.85333e+07	50600000
129.019	0.77			24500000	1.98333e+07	2.02667e+07	22800000	15300000	1.95333e+07	29300000	3.72333e+07	1.91667e+07
232.06	8.63			6.88094e+06	4.75333e+07	3.39779e+06	20500000	1.56333e+07	17400000	3.49333e+07	3.25667e+07	1.73333e+07
264.124	11.5			4.15667e+07	3.99667e+07	40700000	41200000	4.24667e+07	4.20333e+07	4.37667e+07	4.30333e+07	4.30333e+07
167.021	1.86	C5H4N4O3	URATE	73600000	1.00533e+08	2.62333e+07	95300000	1.27333e+07	1.22667e+07	33200000	8.10333e+07	6.97952e+06
135.03	0.81			32600000	1.55667e+07	34000000	1.94333e+07	5.0143e+06	5.22667e+07	6.92772e+06	10700000	1.44667e+07
158.979	0.62			16200000	18900000	1.37333e+07	1.87667e+07	2.46667e+07	2.26333e+07	2.74333e+07	27500000	2.05333e+07
117.019	2.34	C4H6O4	SUCCINATE	2.63667e+07	1.02667e+07	4.81841e+06	2.50667e+07	5.67667e+07	20100000	7.81667e+07	107000000	1.99333e+07
232.082	8.61	C9H15NO6	N-BOC-L-Aspartic Acid	3.80667e+07	3.72333e+07	3.54667e+07	3.32667e+07	3.64667e+07	3.57333e+07	37800000	3.76667e+07	3.79667e+07
254.072	9.08			6.74989e+06	30200000	1.04478e+06	3.39996e+06	1.10333e+07	7.89936e+06	12500000	12900000	31200000
303.135	11.53	C16H20N2O4	N-BOC-L-Tryptophan	3.28667e+07	2.99333e+07	30800000	3.37667e+07	28800000	2.95667e+07	32200000	3.24333e+07	3.02667e+07
421.066	0.76			35200000	1.99333e+07	9.63439e+06	60800000	34600000	19300000	17800000	1.92333e+07	14000000
229.062	11.53	C16H20N2O4	N-BOC-L-Tryptophan	3.13667e+07	28300000	2.91333e+07	3.23333e+07	27500000	28200000	3.08333e+07	30400000	2.91333e+07
411.185	9.8			3.27333e+07	5.57667e+07	5.29651e+06	10500000	4.56333e+07	36900000	28900000	2.90667e+07	6.11333e+07
232.049	8.87			3.6103e+06	2.64333e+07	907000	2.04441e+06	3.99667e+07	1.19333e+07	8.6678e+06	7.86519e+06	1.62667e+07
179.056	0.78	C6H12O6	C6H12O6-HEXOSE/KETOSE/INOSITOL	9.44008e+06	2.80667e+07	5.37667e+07	14000000	6.49454e+06	3.01621e+06	1.23667e+07	1.41333e+07	1.56333e+07
191.02	1.12	C6H8O7	ISOCITRIC ACID	61600000	7.17667e+07	2.55667e+07	1.00867e+08	1.40899e+06	27200000	2.67333e+07	2.35429e+06	1.60333e+07
272.959	0.61			13900000	18600000	1.17333e+07	1.78667e+07	30100000	26000000	2.45667e+07	23400000	2.26333e+07
215.033	0.73	C6H12O6	GLUCOSE/FRUCTOSE	7.46861e+06	1.06667e+08	87800000	6.06667e+07	2.93667e+07	4.53333e+07	3.32602e+06	4.52988e+06	5.97667e+07
230.14	10.97	C11H21NO4	N-BOC-L-tert-Leucine	2.63333e+07	2.27667e+07	2.58667e+07	2.36333e+07	25200000	25900000	2.63667e+07	26700000	2.72667e+07
193.035	0.77	C6H10O7	D-GLUCURONIC ACID/D-GLUCURONOLACTONE/D-(+)-GALACTURONIC ACID	8.00667e+07	257000000	4.27667e+07	162000000	8.55128e+06	3.46193e+06	1.16333e+07	1.30667e+07	4.8671e+06
146.046	0.76	C5H9NO4;C5H9NO4;C5H9NO4;C5H9NO4	L-GLUTAMIC ACID;N-METHYL-D-ASPARTIC ACID;O-ACETYL-L-SERINE;O-Acetyl-L-Serine	2.51667e+07	5.01905e+06	4.25333e+07	3.47333e+07	1.74667e+07	20300000	1.64667e+08	167000000	27400000
128.035	1.86	C5H7NO3;C5H7NO3	4-oxoproline;5-OXO-L-PROLINE	3.83449e+06	1.95949e+06	3.18497e+06	1.11333e+07	300000000	1.99667e+08	5.71667e+07	4.15333e+07	2.62667e+07
133.014	1.09	C4H6O5;C4H4O5	MALATE;OXALOACETATE+2H-H	7.21422e+06	3.32667e+07	1.55667e+07	52600000	52700000	28700000	2.60333e+07	1.81333e+07	5.20389e+06
147.03	1.57	C5H8O5	2-hydroxyglutarate	7.61333e+07	1.62667e+07	4.25392e+06	2.58838e+06	2.58333e+07	23000000	4.41667e+07	76000000	3.03333e+07
279.614	10.26			2.02963e+06	62800000	7.0072e+06	37500000	7.41406e+06	3.25152e+06	2.80884e+06	3.26975e+06	4.78873e+06
287.612	9.48			5.59499e+06	2.52667e+07	1.74677e+06	27500000	7.2174e+06	2.16198e+06	2.53727e+06	3.68687e+06	4.35647e+06
89.024	1.24	C3H6O3	LACTATE	3.78667e+08	15600000	1.32667e+07	2.46333e+07	3.60252e+06	4.66761e+06	6.96344e+06	9.97989e+06	4.31989e+06
253.065	8.77			3.69148e+06	8.22715e+06	495991	1.43321e+06	1.78667e+07	7.27995e+06	4.13139e+06	4.88775e+06	12100000
246.075	9.2			4.41915e+06	6.96333e+07	1.47763e+06	4.65136e+06	2.99079e+06	3.17706e+06	1.29333e+07	10474245	11013636
245.569	9.1			7.74145e+06	2.70667e+07	1.17577e+06	4.48605e+06	5.74671e+06	4.79045e+06	8.21235e+06	8.78482e+06	1.70667e+07
514.285	9.93	C26H45NO7S	Taurocholic acid (TCA)	186000000	3.40667e+08	9.10333e+07	3.19667e+08	2.02333e+07	2.67147e+06	1.83667e+07	10600000	15700000
121.044	2.29	C4H2D4O4	Succinic-2,2,3,3-D4 Acid	1.19333e+07	1.20333e+07	1.20333e+07	12000000	1.06333e+07	11000000	1.16333e+07	11000000	11200000
383.154	9.55			7.72561e+06	1.87333e+08	2.83425e+06	1.92667e+07	2.31667e+07	23900000	2.50667e+07	23900000	3.46667e+07
339.074	0.76			3.02333e+07	2.03667e+07	5.80804e+06	422964	5.57482e+06	1.35576e+06	6.10333e+07	6.66333e+07	3.98667e+07
163.025	0.85			13300000	3.91065e+06	1.06667e+07	5.80793e+06	3.92624e+06	4.49299e+06	9.18705e+06	8.1329e+06	5.6248e+06
239.551	7.61			9580190	1.42333e+07	2.04733e+06	1.59591e+06	1.88667e+07	6.48192e+06	6736580	7.94605e+06	12200000
105.019	0.89	C3H6O4	GLYCERIC ACID	2.08667e+07	1.02374e+06	2.36164e+06	2.17922e+06	7.12793e+06	9.76466e+06	1.14667e+07	1.54667e+07	5.44097e+06
265.045	8.89			1.75925e+06	5.30207e+06	902055	1.66946e+06	7.86095e+06	5.46362e+06	4.548e+06	3.84981e+06	6.70452e+06
288.62	9.9			8.14977e+06	1.17333e+08	5.37719e+06	3.66667e+07	7.91675e+06	3.90572e+06	2.81956e+06	6.14539e+06	216877
161.046	0.84			1.8144e+06	5.34667e+07	38400000	2.7891e+06	1.68611e+06	2.01857e+06	1.5668e+06	1.51723e+06	1.09506e+06
195.051	0.75	C6H12O7	GLUCONIC ACID/D-GULONIC ACID GAMA-LACTONE	5.80667e+07	7.20667e+07	2.91667e+07	2.33667e+07	1.04333e+07	1.15333e+07	13400000	1.65667e+07	8.58889e+06
303.109	10.79			971243	46600000	1.0615e+06	2.24048e+06	2.39854e+06	2.20181e+06	3.07672e+06	3.01264e+06	9.64936e+06
132.03	0.72	C4H7NO4	ASPARTATE	18400000	1.66333e+07	44800000	6.66333e+07	1.77333e+07	3.21333e+07	32300000	3.98333e+07	3.05667e+07
224.062	9.44			1.33739e+06	24700000	283658	1.72056e+06	5.0312e+06	1.63031e+06	1.99876e+06	1.76178e+06	2.85072e+06
181.037	6.15			1.84333e+07	1.51333e+07	1.37225e+06	1.21667e+07	9.23281e+06	1.31667e+07	13700000	18700000	4.55214e+06
206.101	7.7	C11H9D3N2O2	Tryptophan-2,3,3-D3	13000000	1.17667e+07	17700000	1.96667e+07	12000000	1.22667e+07	1.32333e+07	12000000	1.44667e+07
191.02	1.95	C6H8O7	CITRATE	3.65667e+08	413000000	2.98333e+08	649000000	3.78207e+06	5.63628e+06	4.04493e+06	7.42396e+06	1.34863e+06
245.067	9.31			8.93598e+06	13800000	4.26156e+06	3.25416e+06	1.3343e+07	1.76333e+07	2.60333e+07	2.69333e+07	3.50333e+07
207.015	0.85			1.13333e+07	2.8563e+06	1.19667e+07	5.21371e+06	725796	16000000	3.09132e+06	4.87949e+06	1.79122e+06
288.937	0.61			1.00328e+07	1.03667e+07	1.11667e+07	5.04004e+06	3.36256e+06	6.15357e+06	4.33065e+06	5.11445e+06	7.37448e+06
131.071	8.03	C6H12O3	6-Hydroxycaproic acid	6.51079e+06	173492	157338	1.82976e+06	2.83588e+06	8.89842e+06	1.88333e+08	1.94333e+08	4.26333e+07
161.046	3.17	C6H10O5	3-HYDROXY-3-METHYLGLUTARATE	781584	2.92711e+06	906694	1.50495e+06	1.46713e+06	4.00583e+06	1.26657e+06	2.26065e+06	2.37048e+06
385.169	8.94			3.24003e+06	1.79333e+07	666244	5.87016e+06	6.80809e+06	1.0387e+07	1.43333e+07	1.39667e+07	1.72667e+07
308.099	0.81	C11H19NO9	N-ACETYLNEURAMINATE	21200000	28700000	7.47805e+06	4.67333e+07	1.29333e+07	5.80863e+06	997038	22900000	1.40272e+06
217.03	0.73	C6H12O6	GLUCOSE/FRUCTOSE	2.45159e+06	3.36667e+07	27900000	1.93667e+07	9.52418e+06	1.46333e+07	1.02463e+06	1.48763e+06	19200000
141.05	10.05	C7H2D4O3	Salicylic Acid-D4	6.20986e+06	4.50396e+06	7.01824e+06	6.60728e+06	7.21247e+06	7.13889e+06	7.24813e+06	7.08415e+06	6891942
96.9693	0.75			4.96073e+06	6.73074e+06	49800000	1.75667e+07	5.56582e+06	6.47846e+06	2.21333e+07	1.77667e+07	1.86667e+07
207.051	0.91			1.1845e+06	3.28313e+06	1.71048e+06	1.47033e+06	1.16845e+06	881498	1.49081e+06	1.47016e+06	1.28009e+06
128.96	0.67			1.0072e+07	1.31667e+07	9.41849e+06	5.79665e+06	6.3195e+06	1.77333e+07	18400000	1.85333e+07	8.05691e+06
254.574	9.09			1.74087e+06	7.95646e+06	264026	879138	2.78759e+06	2.01296e+06	3.22516e+06	3.24563e+06	7.87831e+06
274.957	0.6			3.85626e+06	5.26943e+06	3.23116e+06	5.03563e+06	8.48628e+06	7.31452e+06	6.89112e+06	6.59194e+06	6.39892e+06
335.05	1.87			43700000	9.26667e+07	3.35049e+06	7.50667e+07	404065	514225	5.30938e+06	4.21667e+07	219648
239.05	8.81			3.42597e+06	3.07782e+06	582242	281263	8.83448e+06	2.39585e+06	2.8429e+06	3.47902e+06	5.47388e+06
96.9598	0.76			1.5722e+06	385498	2.27653e+06	3.81576e+06	2.69227e+06	2.24243e+06	1.60488e+06	2.23096e+06	2.67554e+06
149.046	0.87	C5H10O5	ALDOPENTOSE	4.95759e+06	9.77023e+06	3.85188e+06	608699	2.30745e+06	1.24363e+06	1.21667e+07	1.30333e+07	8.22872e+06
383.154	9.26			4.23973e+06	47000000	991374	3.93061e+06	12600000	8.01733e+06	1.08333e+07	10300000	2.09667e+07
240.048	7.57			3.79229e+06	5.84892e+06	804215	671095	7.61666e+06	2.60951e+06	2.7043e+06	3.19618e+06	4.82629e+06
161.009	0.77			3.22248e+06	1.23667e+07	2.12002e+06	1.19383e+06	5.10871e+06	2.15188e+06	12400000	1.36667e+07	7.90607e+06
209.03	0.76	C6H10O8	D-SACCHARIC ACID	5.34108e+06	3.01799e+06	1.00804e+07	10300000	3.77742e+06	2.03722e+06	1.88667e+07	9.61642e+06	1.72333e+07
164.072	6.17			5.30171e+06	3.58859e+06	2.79425e+06	8.49053e+06	1.43665e+06	1.31865e+06	2.06333e+07	2.20333e+07	6.35903e+06
238.078	9.53			496487	5.08667e+07	1.21303e+06	2.77667e+07	686872	1.32472e+06	1.66457e+06	1.28843e+06	945992
357.104	0.76			3.49015e+06	6.23275e+06	3.52067e+06	474091	591719	1.14314e+06	6.0878e+06	8.60679e+06	4.20278e+06
154.062	0.73	C6H9N3O2	L-HISTIDINE	1.05667e+07	1.37667e+07	1.74333e+07	1.17333e+07	160518	24700000	8.91333e+07	95300000	2.08667e+07
567.278	7.73			1.49667e+07	3.07333e+07	5.31391e+06	41846.9	27524.3	14136.1	4.15092e+06	5.77674e+06	2.60214e+06
178.978	0.62			6.28146e+06	6.97963e+06	7.10957e+06	5.76645e+06	8.58444e+06	8.27984e+06	9.62254e+06	9.36738e+06	4.00549e+06
111.02	1.21	C4H4N2O2	Uracil	1.75333e+07	1.80333e+07	1.27667e+07	1.16316e+06	5.7697e+06	507092	1.03791e+07	1.48667e+07	3.25489e+06
225.062	0.71			1.35667e+07	1.43667e+07	2.67667e+07	17000000	3.20556e+06	9.89252e+06	1.34988e+06	1.47547e+06	21900000
243.062	1.45			2.41528e+06	7833004	264176	3.1484e+06	1.79235e+06	3.59188e+06	4.90007e+06	6.52308e+06	176849
231.052	8.41			468309	16500000	322450	1.81176e+06	2.541e+06	1.80496e+06	2433780	1.90416e+06	1.89866e+06
287.612	9.34			3.76355e+06	2.57667e+07	1.49589e+06	2.79333e+07	1.87712e+06	1.35911e+06	2.39666e+06	3.16985e+06	2.60164e+06
426.964	1.9			2.55328e+06	2.81186e+06	2.77095e+06	3.54188e+06	0	0	3590.92	5497.02	2837.7
288.114	9.44			1.71681e+06	7.81619e+06	557142	8.70326e+06	2.27632e+06	704559	787772	1.17226e+06	1.34725e+06
195.052	7.26			24200000	1.08333e+07	1.14131e+06	5.50608e+06	10700000	1.17667e+07	2.08667e+07	2.14333e+07	1.08333e+07
117.056	6.08			3.2032e+06	200189	159676	370327	2.46737e+06	3.26931e+06	17900000	17200000	1.37333e+07
165.019	8.24			2.01761e+06	1.29293e+06	2.30454e+06	3.0115e+06	2.6816e+06	3.03687e+06	2.36802e+06	3.48123e+06	2.67688e+06
160.976	0.62			2.29808e+06	2.66419e+06	1.95592e+06	2.62078e+06	3.5311e+06	3.26901e+06	3.8524e+06	3.9198e+06	2.93614e+06
367.159	10.64		Testosterone sulfate	634487	4.70333e+07	938995	7.74246e+06	4.00646e+06	4.47395e+06	4.25682e+06	3.6557e+06	6.51097e+06
158.01	8.61	C9H15NO6	N-BOC-L-Aspartic Acid	5.07853e+06	5.23869e+06	4.83076e+06	4.55154e+06	4.9325e+06	4.92819e+06	5.15541e+06	5.19888e+06	5.16518e+06
87.0083	0.69			2.58141e+06	1.77716e+06	4.68564e+06	1.95099e+06	2.17617e+06	1.29685e+06	4.18148e+06	4.65937e+06	2.52338e+06
273.043	7.59			2.38064e+06	3.23819e+06	813260	624706	4.66238e+06	2.058e+06	1.95509e+06	2.04758e+06	3.41682e+06
515.288	9.91			56500000	105800000	2.76667e+07	9.87667e+07	6.08786e+06	846946	5480923	3224406	3.25364e+06
177.041	0.96			1.81164e+06	1.5813e+06	1.28535e+06	273567	1.22911e+06	858387	3.31154e+06	3.94498e+06	3.2423e+06
233.057	8.6			581981	4.32059e+06	281011	1.77527e+06	1.36765e+06	1.51251e+06	3.12644e+06	2.87663e+06	1.50781e+06
232.551	8.9			811922	5.65361e+06	231093	471557	8.45823e+06	2.66475e+06	1.97275e+06	1.75384e+06	3.55485e+06
189.041	2.56			4.90855e+06	4.67566e+06	158866	1.21667e+07	6.66077e+06	3.74547e+06	1.59877e+06	2.51009e+06	2.45308e+06
307.067	0.91			5.65571e+06	9.70498e+06	2.26176e+06	17186.2	149942	288262	2.09985e+06	2.19738e+06	2.10929e+06
296.031	8.87			477808	1.5374e+06	252935	463706	2.13129e+06	1.51961e+06	1.23505e+06	1.01151e+06	1.74786e+06
402.917	0.61			3.6249e+06	4.30269e+06	3.33489e+06	2.66478e+06	2.35444e+06	3.63327e+06	2.55826e+06	2.89411e+06	3.81864e+06
527.269	10.35			4.12115e+06	107000000	1.76273e+06	2.41119e+06	6.59195e+06	2.33924e+06	5.81302e+06	5.79308e+06	9.40293e+06
338.078	0.76			7.7165e+06	5.16622e+06	1.56034e+06	132778	1.46403e+06	395663	1.51333e+07	1.67667e+07	1.01551e+07
253.065	9.19			713165	9.05396e+06	183627	998160	1.48599e+06	924776	1.08147e+06	996252	2.19986e+06
113.024	0.71			1.76771e+06	7.98371e+06	6.56886e+06	4.07154e+06	756234	854402	593785	801087	419013
264.935	0.65			5.5415e+06	6.04609e+06	5.19463e+06	3.71436e+06	4.18049e+06	5.76618e+06	4.18784e+06	4.37369e+06	4.58904e+06
246.075	8.91			3.13449e+06	24400000	562387	3.28344e+06	1.64842e+06	2.01419e+06	1.60259e+06	1.13951e+06	2.02874e+06
203.083	7.69	C11H12N2O2	Tryptophan	1.29333e+07	5633679	8.30115e+06	22600000	277647	4.25712e+06	62100000	6.94667e+07	24600000
427.18	9.21			671770	6.28193e+06	204782	265273	5.76167e+06	3.03367e+06	1.88635e+06	2.10535e+06	6.76409e+06
253.566	8.79			968317	2.08788e+06	132449	363875	4.48549e+06	1.87773e+06	1.07715e+06	1.25189e+06	2.97395e+06
443.175	9.37			2452184	1.38117e+06	625518	538566	2.19333e+07	5.56972e+06	3.59198e+06	4.52253e+06	1.28667e+07
530.279	8.76			2.39667e+07	1.10667e+07	3.81006e+06	9.04307e+06	2.02667e+07	713162	79735.5	191117	2.85013e+06
119.035	0.94			4.07115e+06	7.17885e+06	6.11526e+06	1.42999e+06	793005	1.53887e+06	5.86711e+06	7.18267e+06	9.90408e+06
287.125	8.38			1.07635e+06	1.38039e+06	416522	9766.05	4.13785e+06	4.34638e+06	2.06855e+06	3.20591e+06	615165
207.051	1.22			2.13759e+06	1.54939e+06	1.0754e+06	1.23888e+06	883712	2.9219e+06	1.24193e+06	1.21955e+06	1.30213e+06
336.16	10.62			145849	4.56393e+06	640473	8.81479e+06	7.54204e+06	1.09333e+07	1.41667e+07	1.34333e+07	2.89333e+07
165.056	8.83			6.44067e+06	45117	66600.3	7.66667e+07	996704	2.58793e+06	3.46667e+07	3.66667e+07	7.98085e+06
124.007	0.71	C2H7NO3S	TAURINE	1.15252e+06	4.23836e+06	1.87884e+06	1.88285e+06	974843	7.57411e+06	5.86419e+06	10600000	1.00473e+07
583.226	10.09			2.57888e+06	1.08171e+06	5.48487e+06	3.60379e+06	2.87888e+06	4.02694e+06	5618316	5.56639e+06	5.23543e+06
261.073	0.95			2.38473e+06	4.72626e+06	1.85243e+06	828906	1.03412e+06	3.04394e+06	7.95779e+06	6.97457e+06	7.05883e+06
530.28	9.15			2.93202e+07	16200000	2.69011e+06	5.59894e+06	1.19333e+07	1.59039e+06	98071.9	307833	2.62029e+06
203.067	0.94			1.61437e+06	7.36261e+06	2.17226e+06	1.32078e+06	302239	611816	7.87895e+06	7.88838e+06	5.18551e+06
246.065	9.15			2.27993e+06	8.70648e+06	362198	1.39054e+06	2.01303e+06	1.66436e+06	2.8796e+06	3.11902e+06	6.26092e+06
286.604	9.42			622418	4.09381e+06	283115	2.68865e+06	1.49652e+06	470103	612033	741821	963145
99.0085	0.79			1.08248e+06	2.41589e+06	1.8357e+06	632206	566154	675575	845941	982464	629297
218.103	6.58	C9H17NO5	Pantothenic Acid	1.70889e+06	807457	162836	3.77177e+06	15600000	1.64333e+07	1.47333e+07	1.89333e+07	15400000
246.075	9.48			1.46254e+06	2.33333e+07	1.05012e+06	773867	1.41032e+06	2.22111e+06	8.4014e+06	6.53307e+06	5705413
399.148	9.54			456501	11700000	711740	1.27681e+06	2.22049e+06	2.96798e+06	4.33372e+06	2.69076e+06	7.09434e+06
243.171	7.93			4.12373e+06	4.40779e+06	2.07966e+06	422690	301606	1.15732e+06	7.25267e+06	7.36133e+06	7.81955e+06
395.19	11.59			384685	35000000	1.72161e+06	5.48444e+06	3.73222e+06	5.19945e+06	3.01358e+06	2.42475e+06	5.40154e+06
279.061	9.09			1.30259e+06	2.39208e+06	382879	1.21275e+06	966154	926546	1.82907e+06	1.75762e+06	3.27296e+06
383.154	10.14			2.40296e+06	8967938	281878	385683	8.69977e+06	3.29959e+06	2.25769e+06	2.68867e+06	4.97756e+06
257.078	3.32			2.36667e+07	3.31667e+07	5.58404e+06	7.32229e+06	204052	25400000	139676	274027	32444.6
130.087	2.53	C6H13NO2	LEUCINE	507801	928030	492244	796166	2.31998e+06	688136	9.27032e+06	9.71405e+06	1.9841e+06
130.984	0.61			1.63691e+06	1.82263e+06	1.38422e+06	1.85344e+06	2.48671e+06	2.31093e+06	2.74091e+06	2.57331e+06	2.03858e+06
254.073	8.73			2.05014e+06	6.96011e+06	180348	1.04307e+06	799040	940403	669724	708664	875294
632.205	0.85			1.02161e+07	4.7628e+06	2.10137e+06	3.58667e+07	2.42438e+06	9.8264e+06	5.94363e+06	5.98921e+06	27128.1
254.982	0.96			2.3957e+06	6.65787e+06	103892	1.60742e+06	1.71549e+06	9.20247e+06	900683	1.34679e+06	1.23405e+06
411.185	10.43			1.35432e+06	17800000	304771	4.0357e+06	2.65733e+06	3.68988e+06	2.83342e+06	2.04017e+06	5.34143e+06
255.052	7.03			1.32333e+07	1.17333e+07	3.41228e+06	30003.3	120662	168892	1.34333e+07	1.53333e+07	11000000
234.026	0.76			3.27916e+06	1.00245e+06	396909	2.30897e+06	1.80743e+06	236117	4.99282e+06	4.75028e+06	3.01313e+06
332.922	0.65			4.43002e+06	3.99118e+06	4.01353e+06	3.60169e+06	3.67382e+06	2.96927e+06	1.8793e+06	2.15843e+06	3.53458e+06
103.04	2.34	C4H8O3	ALPHA-HYDROXYISOBUTYRIC ACID	1.24325e+06	529910	360885	946675	743863	1.53418e+06	2.05183e+06	2.40631e+06	2.64042e+06
266.053	8.61			341163	2.23987e+06	283393	1.45091e+06	877851	941388	1.90232e+06	1.60356e+06	986487
296.617	9.28			2.76679e+06	2.61333e+07	464735	1.16333e+07	3.28304e+06	885903	1.07985e+06	2.09354e+06	787596
201.039	1.27	C3H6O3	LACTATE-dimer	5832814	2.37158e+06	1.02804e+06	1.93329e+06	301106	74607.1	1.93113e+06	2.23616e+06	1.73623e+06
174.041	1.63	C6H9NO5	N-ACETYL-L-ASPARTIC ACID	1.41003e+06	5955074	327248	3.52022e+06	2.34707e+06	9.50667e+07	3.14358e+06	2.91048e+06	877731
296.617	9.44			2.76311e+06	2.95323e+06	481034	9177270	3.39648e+06	908657	1.10863e+06	2.13406e+06	816254
290.1	1.02			2.71649e+06	6.86686e+06	1.78264e+06	231844	468226	916300	3.96407e+06	4.88105e+06	5.29951e+06
420.251	12.6			2.50261e+06	4.04526e+06	2.23563e+06	4.12026e+06	4.05419e+06	3.43923e+06	3.74785e+06	3.1589e+06	2.52351e+06
293.105	9.15			4.88744e+06	5.7903e+06	1.82283e+06	2.95084e+06	4.36796e+06	5.21799e+06	1.10333e+07	1.38333e+07	962179
347.125	10.05			2.79446e+06	1.92161e+06	1.88822e+06	2.69838e+06	2.74458e+06	2.51044e+06	2.13715e+06	2.30226e+06	2.56471e+06
173.082	8.66			1.67131e+06	1.99509e+06	3.07556e+06	1.96362e+06	1.62313e+06	3.77351e+06	8.00522e+06	2.23333e+07	20700000
147.03	2.26	C5H8O5	CITRAMALATE	1.23919e+06	1.66156e+06	296582	867565	1.70198e+06	6.99754e+06	665977	1.23815e+06	343760
131.071	7.85	C6H12O3	6-Hydroxycaproic acid	4.00427e+06	143553	154999	577901	2.71655e+06	5.99878e+06	152000000	1.39333e+08	4.26333e+07
236.024	0.99			1.09278e+06	4.62531e+06	197061	4.54254e+06	1.12209e+06	1.20045e+06	1.48035e+06	1.9622e+06	2.27892e+06
252.057	9			388193	745777	98687.7	245252	3.32421e+06	838177	848409	751829	2.74912e+06
180.067	3.38	C9H11NO3	L-TYROSINE	5.93545e+06	3.75733e+06	2.68247e+06	8.70481e+06	515384	689563	1.28452e+06	1.75503e+06	561960
245.114	6.79			5.09929e+06	8.02894e+06	2.67872e+06	273605	410311	693569	1.03641e+07	1.06667e+07	3.69106e+06
469.204	0.73			9.11307e+06	23300000	9.35618e+06	16956.9	484859	199095	2.77417e+06	3.41245e+06	2.01956e+06
514.285	9.82	C26H45NO7S	Taurocholic acid (TCA)	2.35667e+07	4.38333e+07	8.58663e+06	2.17757e+08	18000000	2.81968e+06	1.24583e+07	1.58807e+06	5.87136e+06
530.28	9.76			2.10667e+07	1.18667e+07	3.12824e+06	5.73914e+06	2.17221e+06	458504	96728.1	284023	1.20193e+06
209.067	0.8			1.62356e+06	587034	286482	853281	628538	392153	440254	549767	1.39106e+06
174.041	1.43	C6H9NO5	N-ACETYL-L-ASPARTIC ACID	2.71146e+06	5955074	214413	3.52022e+06	1.66092e+06	9.50667e+07	1.08077e+06	3833643	3.67401e+06
375.116	1.02			435921	1.65768e+06	853064	75524	794802	1.26465e+06	3.15256e+06	3.00921e+06	3.94867e+06
307.151	0.71			3.58419e+06	7.22711e+06	1.44654e+06	24515.4	257049	721396	5.97967e+06	5.63121e+06	3.33183e+06
114.989	0.63			997665	1.13563e+06	845541	1.17101e+06	1.62003e+06	1.43362e+06	1.64052e+06	1564425	1.24393e+06
252.147	6.41			1.79472e+06	2.37385e+06	1.41912e+06	32798.6	15000000	12900000	5.36234e+06	6.39027e+06	4.48716e+06
113.024	0.94			397648	2.33314e+06	2.90663e+06	452148	477471	632554	690423	764982	430647
530.28	9.31			3.90667e+07	1.79333e+07	2.69414e+06	3.87145e+06	3.96815e+06	1.64098e+06	86772	185839	2.16735e+06
929.612	10.53	C26H43NO6	Dimer of Glycocholic Acid (GCA)	49200000	2.96493e+06	1.08027e+06	4.78667e+07	18154.3	8271.05	1458.52	0	0
119.035	1.09			1.89666e+06	7.27455e+06	5.302e+06	403443	752641	678694	5.81949e+06	7.21642e+06	9.99134e+06
188.056	2.24	C7H11NO5	N-ACETYL-DL-GLUTAMIC ACID	1.20959e+06	1.28308e+06	116874	1.32865e+06	26600000	1.29667e+07	1.98475e+06	2.37767e+06	1.86342e+06
411.185	10.3			1.35432e+06	18200000	319965	4.11302e+06	2700363	3.69122e+06	2.86544e+06	1.44669e+06	3.84732e+06
173.009	1.27			3.13052e+06	3.49431e+06	1.04844e+06	4.38841e+06	555560	913472	3.13359e+06	4.16939e+06	1.15184e+06
405.029	1.89			7.61139e+06	8.22088e+06	8.26467e+06	8.71391e+06	4398.15	9104.93	14902.4	24970.8	10707.6
324.12	9.11			1.53523e+06	1.68988e+06	130386	13852.9	247887	123043	3.84427e+06	4.49416e+06	3.79144e+06
244.964	0.62			1.20181e+06	1.65434e+06	1.03785e+06	1.57486e+06	2.61921e+06	2.25723e+06	2.2615e+06	2.16428e+06	2.07141e+06
224.564	9.39			301229	7.92488e+06	69158	304048	1.14977e+06	381985	463602	376772	666103
152.979	0.62			1.09931e+06	1.62915e+06	1.84876e+06	1.00991e+06	1.06524e+06	1.08489e+06	1.7362e+06	1.46741e+06	2.00103e+06
399.148	8.14			1.95231e+06	6.16368e+06	374397	232543	4.51868e+06	3.16601e+06	1.90358e+06	2.80066e+06	8.24275e+06
303.607	7.56			45600000	9.97525e+06	1.70408e+06	922798	3.49594e+06	280383	385007	657418	2.4802e+06
227.14	7.35			161534	1.74834e+06	409468	238537	902174	905427	906849	1.17356e+06	605948
336.662	10.63			58620.1	1.77271e+06	250197	3.46835e+06	2.92324e+06	4.23144e+06	5.47866e+06	5.11243e+06	11000000
223.047	0.72			880572	5.28191e+06	1.71573e+07	2.19607e+06	611458	478772	652699	699120	935610
498.29	10.55	C26H45NO6S;C26H45NO6S	Taurochenodesoxycholic acid (T-CDCA);Taurodeoxycholic Acid (T-DCA)	5.26333e+07	114000000	86800000	7.11667e+07	2.53289e+06	1.82653e+06	1.84667e+07	1.67667e+07	776015
391.113	7.28			10400000	3.88425e+06	30204.4	984480	3.68011e+06	4.2146e+06	8.98174e+06	9.73956e+06	3.81768e+06
353.09	0.76			1.37744e+06	5.15377e+06	6.26555e+06	563285	2.59207e+06	811059	2.16375e+06	2.06232e+06	1.02233e+06
233.078	0.88			1.01388e+06	3.5067e+06	2.29433e+06	338069	933970	429108	3.99367e+06	3.56838e+06	3.13087e+06
530.28	8.94			4.22333e+07	13700000	3.81949e+06	9.0695e+06	2.02333e+07	1.64098e+06	102584	349648	2.8557e+06
143.035	7.35			3.28972e+06	318927	232107	4.73964e+06	752769	667704	501411	515444	640331
240.057	8.11			736512	1.79596e+06	197447	178303	2.232e+06	510608	439356	554763	841637
263.104	8.04			1.55549e+06	1.25667e+07	82549.2	1.11777e+06	5.05664e+06	10300000	2.97911e+06	2.05086e+06	1.73628e+06
118.051	0.74	C4H9NO3	THREONINE/HOMOSERINE	6.26643e+06	2.05171e+06	3.75132e+06	3.18645e+06	1.95243e+06	742718	1.4834e+06	1.77719e+06	591930
260.031	8.86			281358	645047	176130	306562	857580	766364	758899	625209	943410
180.053	6.07			2.89875e+06	3.35036e+06	476396	5.13549e+06	2.11828e+06	2.42166e+06	1.23099e+06	1.76472e+06	855028
145.051	7.08			991094	1.35663e+06	1.58076e+06	1.20365e+06	696425	2.08517e+06	4.691e+06	1.56333e+07	13500000
284.026	2.52			751910	894058	883175	987941	487106	477982	1.73853e+06	1.63354e+06	1.46737e+06
429.199	7.74			3.17425e+06	1.7883e+06	1.47162e+06	11699.7	2.09169e+06	1.09588e+06	3.47379e+06	4.24637e+06	853921
254.073	8.25			706203	5.04065e+06	181917	326117	5.4753e+06	1.45448e+06	1.06662e+06	1.06037e+06	3.83835e+06
116.072	1.15	C5H11NO2	L-VALINE	340243	485098	287281	636309	5.46028e+06	1.90929e+06	12000000	12700000	3.26268e+06
243.062	2.86	C9H12N2O6	URIDINE	3.54655e+06	1.11337e+06	368895	5.6483e+06	1.0034e+06	3.69077e+06	343136	362933	197170
129.019	1.82			1.45595e+06	1.63093e+06	1.15838e+06	2.49606e+06	357907	268085	512965	711869	436491
168.024	1.9			4.07754e+06	5.64556e+06	1.44092e+06	3.40786e+06	707717	668951	1816764	4.47449e+06	401296
530.28	9.54			3.40922e+06	7.69498e+06	627518	2.79682e+06	2.17115e+06	448032	105284	282574	1.21218e+06
296.617	9.1			1.68333e+07	44400000	672147	8.93236e+06	1.08318e+06	544866	912962	1.1331e+06	776270
273.073	4.49			291853	369182	117189	1.19504e+06	673033	1.24599e+06	272020	381288	201867
427.18	9.73			1.05698e+06	4.69153e+06	193305	459307	2.78893e+06	1.70136e+06	2.25725e+06	2.16932e+06	4.51291e+06
562.249	10.09			2.35436e+06	1.45764e+06	3.17894e+06	2.58644e+06	2.49014e+06	2.74435e+06	3.1272e+06	3.18354e+06	3.02796e+06
261.073	1.64			617464	645065	104959	683654	420780	448574	791432	1.09537e+06	714190
216.051	6.16			735697	1.59853e+06	197139	23412.7	699983	908185	1.28526e+06	2.37182e+06	97967.1
218.102	8.19	C12H14N2O2	N-ACETYLSEROTONIN	4.1709e+06	2.26065e+06	2.75973e+06	3.57682e+06	2.30193e+06	3.27366e+06	2.47003e+06	2.09034e+06	2.04909e+06
348.105	1.06			1.51917e+06	2.79193e+06	1.02395e+06	498809	427240	680134	5.67243e+06	6.08788e+06	6.15392e+06
280.104	0.98			1.62477e+06	2.74198e+06	523448	5.05712e+06	4.97396e+06	2.08625e+06	262781	1.67755e+06	424110
122.025	1.4	C6H5NO2;C6H5NO2	NICOTINATE;PICOLINIC ACID	559361	316448	77995.7	1.45013e+06	5.40563e+06	3.07885e+06	2.82564e+06	3.86222e+06	1.2566e+06
399.148	8.89			2.79588e+06	2.63659e+06	261801	174217	4.26329e+06	2.27803e+06	1.25443e+06	1.76474e+06	5.34436e+06
567.18	0.73			3.32723e+06	7.96235e+06	10500000	0	173525	57893.8	3.21742e+06	3.0819e+06	2.18157e+06
262.93	0.6			908617	1.50897e+06	1.03051e+06	1.22213e+06	2.06659e+06	1.6472e+06	2.01951e+06	1.95129e+06	1.69138e+06
239.997	8.08			3.2175e+06	2.37951e+06	2.1164e+06	10985.7	13098.4	69392.8	14100000	1.35667e+07	5.35492e+06
145.062	0.73	C5H10N2O3	L-GLUTAMINE	1.44658e+06	2.72171e+06	7.5661e+06	3.74147e+06	1.18962e+06	2.72391e+06	1.07333e+07	15800000	3.33016e+06
239.551	8.78			791498	711383	136619	73234.6	1.96885e+06	559548	661710	795737	1.22035e+06
225.088	6.69			1.2508e+06	1.25726e+06	367403	974436	130000000	1.01333e+08	2.76363e+06	3.41404e+06	1.49492e+06
374.157	6.9			3.38155e+06	7.28365e+06	709196	110494	106232	117891	1.15667e+07	16100000	5.5427e+06
241.119	7.95			6.21337e+06	7.3608e+06	605141	9.00126e+06	208656	5.48324e+06	534581	2.08126e+06	1.66037e+06
147.03	1.85			2.61932e+06	518049	316807	597213	1.13225e+06	639364	1.30158e+06	2.40541e+06	887379
273.11	6.68			3.34478e+06	2.30524e+06	160166	619606	216515	2.18149e+06	2.32347e+06	3.57476e+06	707263
255.071	9.17			630711	2.71073e+06	94269.5	309340	1.02277e+06	736802	1.17835e+06	1.22426e+06	2.91561e+06
111.02	1.39	C4H4N2O2;C4H4N2O2	URACIL;Uracil	1.18471e+06	1.82667e+07	12800000	991439	5.79213e+06	1.16356e+06	9.22832e+06	13600000	3.21162e+06
316.115	2.48			794614	1.86345e+06	586606	25013.1	190512	147361	2.43725e+06	2.66625e+06	1.31673e+06
541.248	10.44			1.27382e+06	3.74667e+07	366547	1.07162e+06	1.64987e+06	1.72766e+06	3.01271e+06	2.84039e+06	6.05242e+06
332.162	8.63			395093	464574	104151	6871.32	21549.1	8996.17	459718	571918	439642
280.613	10.25			232708	6.07352e+06	771119	4280873	827753	363040	313281	365996	528942
386.94	0.62			1.23411e+06	1.854e+06	798034	2.71709e+06	5.37152e+06	3.88407e+06	4.08122e+06	3.70432e+06	2.75692e+06
178.051	8.02			4.53685e+06	1.15667e+07	4.20854e+06	1.96988e+06	34011.4	8.13823e+06	1.21778e+06	4.48552e+06	465971
189.004	1.08			2.39871e+06	1.21523e+06	2.12115e+06	70058.9	363705	638209	2.03895e+06	2.1623e+06	286235
399.148	9			2.77482e+06	5.86465e+06	216113	158231	4.30005e+06	2.3975e+06	858130	1.84053e+06	5.39298e+06
131.035	4.76	C5H8O4	GLUTARATE	232489	442949	244836	408629	5.17092e+06	1.0561e+06	568948	697839	951392
279.039	2.87			1.66859e+06	683645	125463	2.24223e+06	912297	2.19891e+06	208830	189522	129665
147.044	11.57			1.76396e+06	1.79351e+06	1.76218e+06	1.76524e+06	1.81009e+06	1.82178e+06	1.85474e+06	1.78775e+06	1.84282e+06
464.302	10.53	C26H43NO6	Glycocholic Acid (GCA)	1.08333e+08	31600000	2.13333e+07	108000000	2.45494e+06	1.57107e+06	973003	412634	856064
219.062	0.77			1.72782e+06	5.77027e+06	3.81786e+06	247146	561454	789376	9.2847e+06	8.71823e+06	4.08819e+06
341.109	0.87	C12H22O11	C12H22O11-DISACCHARIDE-(6C/6C; GLC-GLC/GLC-FRC/GAL-GLC)	1.67686e+06	5.54333e+07	3.88333e+07	3.52958e+06	448217	135470	970763	1.35787e+06	328787
262.07	8.62			503181	6.96335e+06	239032	235165	1.14293e+06	733142	373228	671933	737818
513.29	10.26			1.8107e+06	1.44667e+07	480238	193195	3.6386e+06	431053	731903	704338	2.17634e+06
265.547	8.85			408501	975195	231106	414965	1.93438e+06	1.39863e+06	1.11242e+06	986817	1.68751e+06
301.177	7.97			2.01822e+06	4.5053e+06	221993	14158.5	25699.7	27816.5	4.65869e+06	5.71752e+06	5.33788e+06
161.009	0.93			2577505	1.23667e+07	837700	192057	1.45622e+06	1.14547e+06	2689878	2.75011e+06	2.05922e+06
253.12	7.21			3.39204e+06	2.4332e+06	2.04138e+06	31472.1	60112.7	102506	5.27371e+06	5.65271e+06	2.53476e+06
175.025	1.15	C6H8O6	ASCORBIC ACID	648348	1.11648e+06	390189	328958	652451	783109	2.08687e+06	1.85475e+06	2182531
286.06	0.74			2.35569e+06	3.84478e+06	771987	83884.2	75118.7	85645.4	8.76491e+06	9.411e+06	7.60132e+06
509.276	10.39			2.86453e+06	55800000	1.64482e+06	1.97525e+06	1.7006e+06	3.76158e+06	6.77167e+06	5.85729e+06	711519
344.157	9.4			165660	645067	65420.5	1.03108e+06	1.57892e+06	680259	7.1772e+06	6.3366e+06	9.09288e+06
280.623	10.6			108236	9.9149e+06	550849	1.88871e+06	421304	273684	322819	467274	96012.8
261.062	8.54			393031	2.01102e+06	104775	340185	1.51432e+06	458884	334945	495738	1.00065e+06
243.062	1.98			1.31538e+06	2.6545e+06	371841	880197	8.49703e+06	4.96333e+07	85038	148115	86076
279.062	6.32			156861	159178	26153.1	6059.98	1.11333e+07	1.03333e+07	6.19689e+06	7.78006e+06	3.82474e+06
288.067	9.09			281247	761218	94945.2	241041	491151	411844	704725	694279	1.57265e+06
160.062	1.77			1.01747e+06	872100	64592.4	1.0864e+06	673164	917651	1.12579e+06	1.8505e+06	604239
280.097	8.81			593916	1.8967e+06	202205	392988	2.75377e+06	1.40266e+06	1.7866e+06	2.62331e+06	419629
295.609	9.03			1.60011e+06	1.89834e+06	194528	7.56212e+06	816312	238972	357083	575296	815489
423.065	0.75			1.99724e+06	1.16868e+06	617866	3.45458e+06	1.97117e+06	1.06888e+06	1.03295e+06	1.11003e+06	790704
232.059	8.93			643989	3.35823e+06	1.19226e+06	1.74198e+06	483249	1769942	2.75894e+06	2.61927e+06	1.38265e+06
119.035	1.25			957728	822809	309075	399455	209902	692494	1.88049e+06	1.67363e+06	2.39816e+06
363.142	1.6			211014	520741	165920	0	608423	406920	833749	922277	783361
293.088	1.01			1.10945e+06	646756	188114	21878.1	206809	60820.4	990900	789914	431351
177.041	1.19			1.80596e+06	641318	228512	112924	1.33139e+06	434906	3.31154e+06	3.94498e+06	3.25139e+06
339.093	1.03			527976	1.07228e+06	250699	53163.9	216511	235721	866065	933658	730540
181.037	5.52			1.23667e+07	522245	64620.1	6.0286e+06	1.75813e+06	4.4879e+06	564513	826084	72429.9
413.201	9.72			1.51703e+06	8.54163e+06	412514	1.30914e+06	522042	891312	2.38505e+06	1.84404e+06	1.82149e+06
173.009	1.01	C6H8O6	ASCORBIC ACID-2H	2.78667e+06	3.01559e+06	4.22233e+06	4.38841e+06	784489	1.0505e+06	1.42662e+06	368399	220006
551.238	11.5			2.07242e+06	1.74105e+06	2.15186e+06	2.09878e+06	2.23602e+06	2.13541e+06	2.36419e+06	2.33741e+06	2.36198e+06
304.914	0.61			2.88687e+06	2.37531e+06	4.21005e+06	595840	323780	637806	376610	507206	1.0759e+06
182.046	5.58	C8H9NO4	4-PYRIDOXATE	193005	534091	119685	55903	1.3941e+06	4.03866e+06	4.33187e+06	5.2278e+06	1.69245e+06
201.052	0.83			2.16077e+06	6.95225e+06	4.57186e+06	193569	780477	1.07507e+06	7.93516e+06	7.2523e+06	3176131
493.147	8.49			249677	503517	1.97525e+06	365871	485317	396043	258716	392903	146673
238.041	9.09			624793	1.06873e+06	78731.6	54188.5	669209	264327	422470	608688	945498
500.292	10.58			3.98552e+06	9256477	6.75562e+06	5.46013e+06	197788	137197	1.43133e+06	1.3133e+06	61560.4
206.973	0.62			1.94515e+06	2.13313e+06	2.20069e+06	1.75933e+06	2.79474e+06	2.67431e+06	3.20953e+06	3.05849e+06	1.14357e+06
133.051	1.48	C5H10O4	2,3-dihydroxyisovalerate	520875	789658	309370	1.14669e+06	2.16638e+06	1.44967e+06	1.26084e+06	1.09758e+06	716220
251.077	0.99			460700	838216	131588	67635.9	553118	244744	296564	287753	330326
348.896	0.67			1.98448e+06	2.71014e+06	1.96425e+06	957471	1.25499e+06	3.04986e+06	2.31787e+06	2.36131e+06	1.42864e+06
227.104	7.15			2.09333e+07	2.26333e+07	5.46556e+06	2.29333e+07	617661	1.24667e+07	1.28234e+06	1.20872e+06	198139
175.024	0.9	C6H8O6	ASCORBIC ACID	2.09486e+06	3.82956e+06	570758	884856	574565	783109	2.24343e+06	2.16819e+06	2.17339e+06
261.062	9.04			204056	1.46363e+06	60902.1	372892	1.17017e+06	421666	494565	556561	973667
224.971	1.63			2.56274e+06	1.34764e+06	96740.5	238804	125443	1.36143e+06	288480	987801	2.86391e+06
243.062	1.08			885685	1.78555e+06	642773	220838	1.84253e+06	1.24523e+06	2.98955e+06	2.64462e+06	2.66444e+06
436.966	1.94			788013	800779	799908	839922	1119.66	0	0	4348.43	0
192.023	1.08			4.32571e+06	4975442	1.7868e+06	6.96941e+06	244446	1.06068e+06	568426	1.52387e+06	209078
247.072	9.25			424885	4.51288e+06	102646	359245	255778	277299	1.12617e+06	925154	987783
155.01	1.2			4.63667e+07	47500000	3.40667e+07	1.80012e+06	356783	1.13779e+06	2.62667e+07	4.00667e+07	196298
274.04	7.46			4.60373e+06	2.97783e+06	651218	1.43857e+06	739803	2.92e+06	3.95275e+06	5.89576e+06	1.11667e+07
240.548	7.59			825275	1.2152e+06	180315	138127	1.66689e+06	567107	577219	688005	1.04933e+06
401.164	8.51			1.78659e+06	1.34548e+06	201014	99795.7	2.06043e+06	1.59489e+06	668881	1.0961e+06	3.62052e+06
163.025	1.29			829411	639949	619129	516700	477703	786084	3.14701e+06	675352	1.26411e+06
403.918	0.61			1.22253e+06	1.48759e+06	1.10012e+06	904028	808183	1.27451e+06	867892	978314	1.28528e+06
175.061	7.46			3.81624e+06	122324	70166.5	4.16686e+06	9.08654e+06	1.34667e+07	1.80687e+06	3.26622e+06	1.32387e+06
413.201	9.88			799461	1.13667e+07	82326.9	968636	639971	978154	819556	652046	2.27786e+06
474.102	8.87			82671.5	1.84859e+06	15659.8	76331.9	2.65835e+06	758728	563893	414161	1.25695e+06
249.062	1.21			481908	299375	56187.9	10728.3	322517	410020	521705	528976	431818
429.199	7.29			1.07568e+06	2.08696e+06	319920	12547.4	5.3202e+06	4.30625e+06	2.13873e+06	2756081	1.30189e+06
404.915	0.61			1.16468e+06	1.38511e+06	1.02972e+06	850077	751700	1.15884e+06	822514	934481	1.1831e+06
290.088	1.06			787919	1.17615e+06	143039	795521	618456	2.38333e+07	506108	3.03333e+07	7.88235e+06
145.014	1.25			573720	832092	104400	430195	2.55235e+06	301404	695450	847287	572600
516.286	9.9			1.02598e+07	2.89667e+07	7.46031e+06	2.72333e+07	1.6211e+06	224022	1.45915e+06	615114	1.24346e+06
468.151	6.34			0	17364.8	4215.05	1088.55	2.50881e+06	1.58491e+06	2.11968e+06	1.98774e+06	2.21309e+06
260.089	0.88			682749	2.94383e+06	1.36801e+06	150775	316381	407171	7.03021e+06	5.67443e+06	5.35918e+06
243.099	2.95			216934	500275	192569	108595	273023	570877	498137	627461	248986
898.307	0.9			2.60169e+06	10338.3	37088.7	1.7647e+06	4.78582e+06	3.87653e+06	8879.89	37392	0
427.18	9.91			928334	7.4251e+06	222416	482073	1.87428e+06	1.15664e+06	2.1614e+06	1.82529e+06	4.07095e+06
257.017	1.86			818848	1.91767e+06	729721	2.58252e+06	233857	189924	645958	1.73095e+06	209296
247.057	0.81			770896	2.37949e+06	1.0296e+06	351482	221489	814533	1.80162e+06	1.45848e+06	6.25928e+06
163.04	10.06			1.42169e+06	1.09662e+06	1.78578e+06	1.60491e+06	1.44418e+06	1.62629e+06	1.7012e+06	1.70891e+06	1.75941e+06
300.039	0.83			469832	1.04851e+06	34082.8	1.45997e+06	747204	693879	340244	312589	788867
260.125	0.73			928886	1.14931e+06	1.06698e+06	0	144354	528014	2.16242e+06	1.16037e+06	1.2468e+06
266.043	8.86			171371	545389	88417.3	151477	771267	531073	442225	359657	643355
146.046	1.08	C5H9NO4;C5H9NO4	N-ACETYL-DL-SERINE;O-ACETYL-L-SERINE	782494	854872	299395	991645	423470	733063	7.67734e+06	1.14333e+07	900674
96.9595	8.97			367313	1.26031e+06	80289	239862	1.64186e+06	517869	410328	434128	834391
262.07	8.73			394613	9.76833e+06	302638	1.33096e+06	1.14293e+06	760813	571956	738162	737818
137.036	1.98	C6H6N2O2	UROCANATE	401061	1.1053e+06	529576	1.37639e+06	1.8157e+06	1.52371e+06	6.59201e+06	5.27694e+06	1.01114e+06
124.99	0.74			747659	3.76138e+06	321659	1.02548e+06	929208	4.37666e+06	562469	1.2072e+06	1.4611e+06
131.035	6.09	C5H8O4	ETHYLMALONIC ACID	218549	1.00922e+06	137747	154156	1.46828e+06	1.6024e+06	2.61377e+06	4.59882e+06	2.37395e+06
304.016	8.87			133485	531890	75622.7	142207	725868	511226	395570	329058	566541
288.113	9.29			877656	7.8819e+06	306533	6.71176e+06	598617	430527	485133	481448	548227
187.109	6.74			1.88018e+06	787012	1.29465e+06	563400	695427	896344	2.48043e+06	2.86369e+06	2.43111e+06
429.195	9			1.42877e+06	14300000	255650	743218	2.45288e+06	1.41275e+06	931653	979092	3.219e+06
221.067	1.02			432558	1.54059e+06	931560	275567	238115	230277	1.64707e+06	1.67673e+06	912879
387.115	0.85			4.63555e+06	106000000	7.92667e+07	4.79548e+06	895771	148089	374249	638360	262230
163.061	0.91	C6H12O5	2-deoxy-D-galactose (fructose/glucose)	909603	391338	155276	449354	344404	316506	1.22057e+06	1.47826e+06	952800
318.095	1.15			353914	618635	206743	359804	1.15655e+06	1.38243e+06	2.52911e+06	1.90776e+06	2.25672e+06
388.938	0.62			576606	887421	371149	1.26604e+06	2.57223e+06	1.85874e+06	1.98382e+06	1.79297e+06	1.31824e+06
247.046	7.67			257568	1.0854e+06	307638	169328	565187	788494	615883	463606	1.54868e+06
413.183	9.8			1.62801e+06	1.49777e+06	246254	467776	2.37581e+06	1.94484e+06	1.49888e+06	1.50589e+06	3.22827e+06
483.269	10.97			1.6514e+06	686621	1.72351e+06	1.26851e+06	1.11606e+06	1.23497e+06	1.80542e+06	1.78902e+06	1.83314e+06
280.906	0.66			1.52572e+06	2.37453e+06	1.49671e+06	602235	846312	3.44854e+06	2.88059e+06	2.79617e+06	1.09507e+06
110.976	0.86			11400000	544264	153746	6.06002e+06	2.32438e+06	1.83994e+06	1.0206e+06	1.24208e+06	1.53733e+06
179.056	1.06			835676	5.17844e+06	3.69778e+06	231464	709034	524676	3.42185e+06	874955	4.30422e+06
129.056	7.42			758937	187744	85606.5	5.12199e+06	992486	145754	490478	703345	198873
287.089	6.57			3.48678e+06	995715	514463	5.69903e+06	2.34803e+06	5.34689e+06	406946	569887	442297
415.144	9.37			1.20795e+06	3.8738e+06	248114	278071	5.22501e+06	2.08201e+06	1.34175e+06	1.44386e+06	3.90739e+06
315.12	8.11			189342	364471	53303.6	0	415296	626646	385745	814532	76009.6
129.056	6.82	C6H10O3	3-METHYL-2-OXOVALERIC ACID	580718	154805	78068.2	4.5847e+06	891240	172717	366686	536012	173854
899.309	0.87			929915	2892.02	0	680025	1.58361e+06	1.49574e+06	6719.22	17455.9	11253
117.019	1.17			1.09854e+06	338743	1.11004e+06	479094	364224	450973	261258	357921	196229
352.067	7			7790.12	4480.73	1404.67	0	2.99584e+06	5.96193e+06	1.76838e+06	1.85461e+06	745698
245.569	9.43			393609	3.48762e+06	342628	226228	730689	1.28618e+06	1.5444e+06	1.58494e+06	1.42246e+06
290.934	0.62			1.38615e+06	1.43395e+06	1.5276e+06	670080	444819	849762	586443	676777	1.005e+06
186.087	3.38	HO*C6H4CH2CH(NH2)COOH	L-Tyrosine-13C6	554039	553359	620916	582916	589599	583559	599506	616251	623425
543.264	9.95			398350	3.42488e+06	93384.2	124472	1.24591e+06	234921	993690	868484	3.20264e+06
246.566	9.11			591796	2.20323e+06	97057.9	386989	507586	414997	715852	756167	1.50572e+06
333.077	7.31			1.8489e+06	1.5958e+06	216195	13512.6	47584.5	84603.9	2.70332e+06	3.73844e+06	3505580
528.265	10.41			8.33316e+06	1.16667e+07	1.1486e+06	4.09333e+07	1894108	193883	888227	1.1605e+06	45050.1
510.253	9.72			44000000	35600000	2.25562e+06	1.78074e+06	1.36784e+06	66902.4	41759.6	53464.4	563065
319.13	10.12			720024	524204	773559	843087	3.62904e+06	2.43515e+06	1.28097e+06	1.3996e+06	1.23823e+06
418.895	0.61			2.26546e+06	2.16621e+06	2.87098e+06	598725	270256	754541	392965	545613	1.1187e+06
190.036	1.15			432199	495610	156756	91006.5	2.77926e+06	2.48398e+06	1.40919e+06	1.96964e+06	1.15175e+06
411.153	8.49			1.29576e+06	1.24718e+06	128958	919.437	61397.3	105172	1.97217e+06	2.87596e+06	1.92682e+06
260.024	4.15			440442	793482	91098.9	983591	204838	807426	341348	515983	595369
544.189	0.86			863584	631290	364833	382172	2.08622e+06	332716	854598	857483	517982
189.052	1.46			811549	1.60568e+06	235029	61308.6	994684	514233	2.37844e+06	2.97849e+06	1.98901e+06
294.954	0.64			3482349	3.25477e+06	2.14898e+06	4.27312e+06	4.05233e+06	2.89541e+06	2.20919e+06	2.46387e+06	2.53019e+06
304.028	7.59			622024	890746	222925	175388	1.22952e+06	553968	514186	555150	956519
313.608	10.24			93399.4	930396	516569	1.84864e+06	419073	218954	183886	212336	315113
627.375	10.66			1.0494e+06	614419	862826	1.84361e+06	840276	562507	340146	625184	402917
284.026	2.22			564132	916077	628567	891884	247602	302493	1.67447e+06	1.62122e+06	1.3895e+06
297.119	9.24			5.22947e+06	1.01523e+07	213252	3.72764e+06	1.06091e+06	289938	333949	649865	255228
267.074	6.04			7.59296e+06	6.32788e+06	1.18422e+06	1.48333e+07	1.37172e+06	3.29312e+06	1.32868e+06	1.57607e+06	192237
525.253	11.28			414105	16500000	267126	337916	1.14134e+06	604713	1.54735e+06	1.26941e+06	1661461
318.01	6.15			698921	537622	509219	892872	247354	272835	847583	848319	718576
332.097	6.58			160826	106437	21489.1	125509	1.05614e+06	1.02085e+06	1.09664e+06	1.20193e+06	1.12522e+06
148.95	0.58			791382	836636	660744	937433	1.10989e+06	1.07548e+06	1.14356e+06	1.06723e+06	949952
511.275	10.85			412530	1.19333e+07	770509	352334	1.16289e+06	705400	1.28641e+06	1.08189e+06	2.64118e+06
232.06	8.42			154086	4.28166e+06	116641	1.15605e+06	1.15502e+06	429465	376540	341439	687826
280.069	9.24			221960	2.29028e+06	125127	293506	148788	151780	791252	609007	611655
215.083	8.2			4.34773e+06	1.22436e+06	1.33133e+06	4.05583e+06	594691	1.44929e+06	12400000	1.22333e+07	3.38675e+06
257.029	2.33			959337	146708	45060.6	940055	3.17357e+06	611434	1.13155e+06	1.92263e+06	425197
427.18	10.01			563143	7.11541e+06	202544	284259	2.36353e+06	1.48504e+06	1.46647e+06	1.00583e+06	3.04633e+06
289.068	2.86			1.98095e+06	635794	208586	3.21716e+06	557247	2.11597e+06	195384	208996	106512
261.073	1.53			193924	1.00413e+06	361329	694724	378347	431993	800881	1.5658e+06	743784
514.285	9.44			8.44986e+06	1.23333e+07	1.9874e+06	3.51301e+06	1.94956e+06	409483	119994	140855	559968
514.284	9.25			7.14608e+06	1.10333e+07	1.46762e+06	1.35458e+06	2.21211e+06	374072	90153.4	203994	572304
79.9564	8.85			115154	863413	37664.1	87228.3	1.21863e+06	392547	296396	271166	512912
130.051	2.28	C5H9NO3	N-ACETYL-L-ALANINE	1.05208e+06	344474	154436	900724	406649	598681	833079	1.11549e+06	1.00291e+06
304.615	7.47			20500000	3.83543e+06	633515	737644	2779357	594630	291655	674722	2.48764e+06
273.08	10.28			327210	5.21882e+06	293544	645332	206959	84140.1	70473.1	97177.9	270368
187.109	1.61			835201	1.34527e+06	824017	301171	207786	354273	1.00285e+06	1.04558e+06	4.08001e+06
217.119	1.37			786165	4.73197e+06	1.23407e+06	1.09876e+06	334580	283033	2.07987e+06	1.95215e+06	1.11815e+06
163.061	1.11	C6H12O5	2-deoxy-D-galactose (fructose/glucose)	616735	391338	155067	266519	334891	296843	1.22057e+06	1.47826e+06	795880
317.114	8.89			1.50539e+06	1.55142e+06	1.51005e+06	1.34909e+06	1.90151e+06	1.68761e+06	957922	1.16066e+06	1.66423e+06
204.067	9.35			928203	60005.5	117700	6.00886e+06	4.20386e+06	443686	1.21333e+07	1.01949e+07	4.45494e+06
296.617	8.02			1.55054e+06	1.50634e+06	484934	260193	1.25786e+06	555066	156780	467416	579871
229.156	7.22			4.37579e+06	3.92476e+06	1.9738e+06	839776	415050	2.45537e+06	887979	1.16855e+06	841243
514.285	9.68			11300000	351000000	8.75392e+06	3.27333e+08	1.80667e+07	2.81217e+06	600902	679387	930347
287.125	8.22			624783	753313	199703	9808.32	4.16092e+06	4.43307e+06	1.8799e+06	3.23403e+06	173952
261.073	1.3			609442	994068	349728	694724	973317	1.95399e+06	3.42007e+06	1.56065e+06	490105
399.148	9.35			908683	9.54111e+06	127028	166016	2.89323e+06	2.19217e+06	1.1625e+06	1.18663e+06	2.54785e+06
225.052	8.19			1.15413e+06	346902	39426.2	50341.1	1.45223e+06	351512	350298	435004	786027
254.08	6.57			208790	129054	16190.9	146011	1.11659e+06	1.10941e+06	1.37242e+06	1.47658e+06	1.15143e+06
115.004	0.97			295517	1.65414e+06	166755	2.68949e+06	2.91713e+06	625912	1.36099e+06	948627	453671
365.053	0.77			3.24692e+06	1.05112e+06	538034	654396	1.5e+06	255430	9.07624e+06	1.02615e+07	6.99352e+06
238.579	9.55			134031	1.28333e+07	319307	7.10622e+06	178889	333241	418934	330016	245081
344.157	9.92			173163	1.21913e+06	108964	2.78152e+06	992153	996300	1.33317e+06	1.66295e+06	3.61922e+06
400.909	0.65			2.55682e+06	1.78653e+06	2.09859e+06	2.37729e+06	2.26289e+06	1.08999e+06	598044	731763	1.78966e+06
320.062	3.36			864246	1.14674e+06	172992	10231448	266660	1.22328e+06	1.41968e+06	1.35675e+06	5914.35
221.067	0.89			435508	1.58122e+06	941130	259821	231764	234200	632342	659966	516429
215.067	0.94			352049	2.73015e+06	904549	36975.6	3.64172e+06	3.85905e+06	2.95009e+06	2.63828e+06	2.29306e+06
344.157	10.02			159406	358932	72957.3	2.78012e+06	1.01595e+06	1.00928e+06	1.70663e+06	1.68537e+06	5.43567e+06
282.125	10.09			986931	728588	1.23621e+06	1.00083e+06	1.03087e+06	1.10275e+06	1.20785e+06	1.23634e+06	1.21699e+06
275.077	1.68			423548	721400	116073	16933	301466	104884	650533	782982	523549
509.258	11.34			713829	1.37333e+07	320262	355559	1.06745e+06	761797	569413	513170	1.53341e+06
385.099	0.98			732971	3.86937e+06	2.53613e+06	55226	114465	309811	370973	315380	508350
420.994	1.94			442543	438633	558520	485074	0	1461.76	4321.6	22941.8	2834.21
309.046	7.28			1.83473e+06	871294	272361	399333	1.23217e+06	1.42111e+06	1.60623e+06	1.5869e+06	1.36224e+06
469.227	10.74			1.06323e+06	2.81863e+06	169829	896648	1.21517e+06	1.09964e+06	227967	140776	1.29901e+06
503.162	0.99	C18H32O16	D-(+)-RAFFINOSE	5.96349e+06	8.73488e+06	9.17824e+06	3.62308e+06	352588	221608	239712	226808	413636
369.104	1.16			460591	825447	239015	48871.1	632991	465674	1.12477e+06	1.02058e+06	1.09358e+06
399.148	8.78			2.77482e+06	2.63659e+06	268366	176102	609297	1.07713e+06	551587	836226	947223
528.264	8.85			4.73667e+07	3.7377e+06	3.19996e+06	1.03144e+06	1.45636e+06	265856	24717.4	59716.7	166367
428.123	1.59			225915	557426	57747.2	0	0	0	497081	786875	970621
166.018	0.99			600589	1.85951e+06	114086	756374	437278	1.46273e+06	800487	1.08506e+06	925767
345.068	0.79			2.91595e+06	186970	951786	38595.4	900713	618226	7.64007e+06	8.62945e+06	3.63262e+06
429.195	10.18			7.23333e+07	178000000	1.22333e+07	37900000	1.04027e+06	717542	1.19912e+06	689336	260618
239.997	7.33			2.73477e+06	1.67057e+06	1.21046e+06	21017.5	84543.4	40859.7	3.67494e+06	3.87649e+06	3.43208e+06
187.042	1.24			1.76667e+07	1.61151e+06	1.51354e+06	2.25084e+06	71784.8	144578	601879	980351	447682
357.055	2.87			1.07219e+06	502083	37302.7	1.0238e+06	552965	1.02798e+06	148776	133190	130485
187.109	1.77			830614	1.33938e+06	817039	298013	129759	243644	994567	1.03417e+06	720183
276.018	2.5			410652	457667	430442	477369	232610	248375	1.02485e+06	992816	767092
174.041	1.88			387339	928098	252878	158187	1.84443e+06	730595	3.11651e+06	1.78104e+06	429500
510.253	9.41			1.07667e+07	4.03333e+07	2.56584e+06	5.86735e+06	730041	77844.6	38457.4	44343.6	95407.5
242.078	1.35			533306	2.87341e+06	176212	1.873e+06	5.96414e+06	4.39708e+06	670561	872250	545100
148.034	1.52			2.88848e+06	927448	244479	152118	1.44148e+06	1.32557e+06	2.53768e+06	4402943	1.7108e+06
514.194	9.21			222912	7.96463e+06	73332.1	348028	1.20897e+06	858132	1.37167e+06	1.34907e+06	4.95117e+06
215.104	2.72			389956	259016	75172.3	21026.7	194227	305673	133781	156866	190764
217.048	0.73			9.23333e+07	3.86044e+06	699503	4.43517e+06	590207	3.08803e+06	1.40881e+06	2021553	1.32385e+06
104.035	0.72	C3H7NO3	L-SERINE	9.91308e+06	8.98219e+06	8.02636e+06	8.64129e+06	1.78059e+06	1.29249e+06	1.89332e+06	2.25059e+06	1.15107e+06
487.237	10.22			4.25333e+07	18900000	446045	553703	1.0453e+06	1.67922e+06	215021	179773	2.96452e+06
119.05	10.08			1.0111e+06	758105	1.36488e+06	1.16181e+06	1.07444e+06	1.20072e+06	1.30389e+06	1.28008e+06	1.26475e+06
256.094	2.39			531147	877062	149627	2340.52	163955	127865	1.09755e+06	1.32155e+06	382588
316.096	10.09			929826	663948	981316	860733	720934	813731	998301	980987	987014
229.156	7.51			3.71573e+06	1.0472e+06	945890	283089	237069	1.29264e+06	1.86266e+06	2.1492e+06	1.16123e+06
264.928	0.59			546129	847295	637094	699640	1.1449e+06	933999	1.16825e+06	1.12659e+06	975506
461.219	10.31			612680	5.2613e+06	989502	1.75819e+06	1.07666e+06	1.08649e+06	1.52221e+06	1.30454e+06	4988.43
467.211	10.85			1.50207e+06	3.29958e+06	145734	751387	1.54085e+06	468021	329147	205236	531733
584.231	10.09			843897	335118	1.79818e+06	1.20546e+06	952897	1.24175e+06	1.78129e+06	1.73407e+06	1.59963e+06
337.103	10.78			79150.2	1.7987e+06	100051	171850	184109	176567	287774	262942	848654
225.06	9.5			155905	3.03452e+06	149623	199252	449773	177511	198246	168398	279795
341.209	9.06			681192	235550	121997	0	0	1750.65	631555	1.09818e+06	665621
177.041	1.85			1.168e+06	1.16998e+06	286211	70411.3	450315	225035	971672	1.41379e+06	510738
343.149	10.32			193588	2.01208e+06	140588	419246	885505	564267	1.2787e+06	1.16923e+06	812793
266.088	0.81			486013	284486	141519	400599	1.29333e+07	3.85282e+06	270462	282829	378620
287.059	8.79			191974	291803	41639.4	88217.3	599077	376484	208820	220401	655905
544.261	9.75			36500000	4.72364e+06	201220	11000000	735008	116901	258486	289915	278331
194.946	0.73			806421	908157	3.54333e+07	1.31333e+07	1.49386e+06	1.83909e+06	1.73333e+07	1.14333e+07	1.35667e+07
179.02	0.73			806690	871377	460162	414821	1.64619e+06	505083	3.57158e+06	3.38365e+06	2.73298e+06
244.083	8.37			558018	411495	36499.6	3663.07	183021	286303	463947	706666	220030
416.882	0.66			1.45576e+06	1.72662e+06	1.48877e+06	894394	1.06515e+06	1.55398e+06	1.0724e+06	1.1193e+06	1.08026e+06
146.046	1.41			355873	507604	136326	130086	423470	356103	875078	989534	706700
407.28	11.22	C24H40O5	Cholic Acid	1.02138e+06	275720	134997	3.16809e+06	4.15599e+06	6.81043e+06	5.85701e+06	6.81672e+06	2.35333e+07
240.057	8.41			426838	650122	110103	162491	1.0542e+06	427931	391423	486195	616792
134.018	1.08			336231	1.548e+06	706547	2.41641e+06	2.40874e+06	1.314e+06	1.19545e+06	590384	167854
278.606	10.16			131282	3.49405e+06	247790	1.52107e+06	228191	159522	171004	265996	275079
428.183	9.21			160410	1.49189e+06	50607.7	66396	1.3948e+06	709629	344497	421730	1.61367e+06
711.222	1.06			362309	870564	314977	93174.4	348201	68448.8	713897	580342	1.55311e+06
543.264	9.83			419531	3.53589e+06	93384.2	122271	607566	218109	490427	873457	3.25205e+06
309.064	0.78			2.18621e+06	871144	496639	118557	1.04169e+06	991548	3.39021e+06	3.48973e+06	6.38319e+06
360.098	10.97			769057	503651	877567	724799	643482	657377	841440	821014	826613
298.153	6.41			518462	703552	424341	10742.7	4.69697e+06	3.97626e+06	1.59362e+06	1.86641e+06	1.31085e+06
121.03	8.64			2.80211e+06	746941	412222	2.73321e+06	1.38851e+06	876172	667870	1.34691e+06	871958
150.983	0.61			809042	959705	967377	821575	1.10435e+06	1.14228e+06	1.17495e+06	1.20742e+06	584978
254.982	1.33			1.30999e+06	2.10372e+06	257477	723568	486058	6.55019e+06	399511	906660	1.41745e+06
287.106	9.52			775066	2.48049e+06	867583	1.21297e+06	448978	159571	203834	247374	309920
322.083	11.5			823316	678120	879556	825555	795374	846304	901998	921869	918865
296.618	10.26			1.06905e+06	5.13573e+06	178278	685315	908008	654838	230914	762930	112603
308.635	9.85			118446	3.63574e+06	68227	561491	270266	193382	241636	323792	455646
246.962	0.61			444590	593210	388881	655592	893511	785142	819338	757980	723069
164.058	2.61			541664	935915	152542	487367	356934	1.38626e+06	286648	399173	512589
203.067	1.17			646020	1.38376e+06	362217	1.32078e+06	144340	338391	3.41687e+06	2.83738e+06	1.10846e+06
852.3	0.86			3.6496e+06	9812.9	64685.2	2.76211e+06	3.28543e+06	3.07857e+06	6772.31	19118.1	0
512.269	9.56			6.3316e+06	5.52132e+06	660320	1.93145e+06	1.40037e+06	204294	53531.4	58450.7	253587
294.03	6.15			580992	428546	424817	891478	192521	215770	961531	905160	622887
129.019	2.51			1.56333e+07	2.05667e+07	4.82427e+06	8.86448e+06	196582	204422	161675	205133	225913
381.031	1.9			1.18035e+06	2.27265e+06	209511	2.37374e+06	0	0	818.918	41327	0
288.099	10.97			770081	361985	871080	666720	561091	610776	854679	826475	854092
115.004	2.09	C4H4O4;C4H4O4	Fumaric Acid;FUMARATE	1.71679e+06	388544	421611	2.36365e+06	2.01713e+06	885835	1.0232e+06	1.07447e+06	204365
259.012	0.75			630625	1.23106e+06	443091	2.10906e+06	519048	622694	634875	715370	951444
304.569	8.68			258122	3.96678e+06	23210.9	253856	507573	291588	911940	1.03563e+06	1.83433e+06
531.283	8.74			7.34604e+06	2.36555e+06	1.13535e+06	2780552	4.16438e+06	216623	24156.7	105254	862186
321.083	5.73			417855	1.01029e+06	408213	968.735	2831.83	2965.81	619904	589306	116007
507.26	9.57			1.69195e+06	973404	372053	354465	1.00516e+06	2.21753e+06	2.83842e+06	2.81902e+06	137002
245.114	6.61			1.115e+06	956300	2.68412e+06	258296	428183	550504	1.70128e+06	4.6397e+06	1.12079e+06
303.12	7.22			833547	755379	137348	1920.65	169306	172766	997365	1.22847e+06	872530
332.111	1.55			649291	2.30394e+06	491400	211764	61225.8	127539	2.33578e+06	3.01747e+06	3.0376e+06
161.009	1.04			2577505	1.23667e+07	556438	172422	620649	181015	1246701	1.58137e+06	1.71745e+06
469.227	10.55			889288	4.17791e+06	327688	875800	830311	890734	377614	327999	751016
238.041	8.96			671915	631203	26249.2	64049.4	695682	231621	264995	496989	1.00044e+06
171.103	9.79			101529	80985.4	322798	177000	156829	326497	205360	289978	332375
385.15	9.55			336471	8.39578e+06	120318	849191	1.03532e+06	1.0538e+06	1.08683e+06	1.05481e+06	1.51259e+06
295.094	6.57			3.11576e+06	5.28885e+06	1.29974e+06	96662.9	185587	400818	5.51163e+06	6.19349e+06	812775
394.082	11.5			769563	631396	794335	754068	767908	790209	849198	827435	861614
351.147	10.17			252601	2.51979e+06	125750	391585	1.27752e+06	619326	1215552	1.14922e+06	2.63272e+06
263.023	3.4			1.40272e+06	1.054e+06	69477	2.18317e+06	277451	1.20694e+06	350050	483854	1.39286e+06
261.029	8.83			110561	278895	77515.9	122537	353308	346793	305781	258057	410222
389.091	9.29			3.1273e+06	5.87437e+06	150468	2.28931e+06	1.37867e+06	1.26295e+06	344431	580243	1.0333e+06
151.026	2.51	C5H4N4O2	XANTHINE	270321	1.57723e+06	492787	4.23962e+06	1.49667e+07	1.16333e+07	466385	1.90333e+07	41664.4
268.029	7.62			413179	509086	177629	154159	763000	391859	333344	351919	614953
316.152	6.6			999180	2.41068e+06	275838	77893.2	56511.9	81714.5	2.40865e+06	2.73493e+06	1.86933e+06
310.047	9.09			324553	671903	103054	319075	258839	243558	501978	469332	860829
289.068	2.07			322569	799953	33066.3	1.05906e+06	33739.9	538884	792235	1.00207e+06	800035
295.113	10.23			358795	2.73064e+06	158369	847358	256800	213253	190412	201062	462763
510.254	10.91			1.08883e+06	3.17774e+06	1.44817e+06	26000000	772719	42679.4	466546	306474	30598.4
465.323	11.55			579532	1.27187e+06	841594	403407	48017.7	34776.7	301396	303948	598439
275.054	0.72			1.72372e+06	888931	97151.9	1.29088e+06	1.11067e+06	995427	736318	1.02675e+06	2.44911e+06
528.264	9.07			1.13667e+07	5.26095e+06	1.40239e+06	1.03144e+06	1.12424e+06	161770	32385.7	60669.1	265859
311.107	9.74			172387	2.31991e+06	43719.7	109861	160916	138492	352806	415108	973518
335.008	4.45			281604	416455	31188.6	0	12820.9	0	358493	482358	1.10261e+06
138.971	0.79			624103	1.80009e+06	280679	448286	914183	2.95222e+06	467596	574597	786480
344.157	9.68			170384	1.2546e+06	96444.6	2.78012e+06	1.00401e+06	726479	500660	486041	9039638
293.088	1.41			637331	544146	97222	92235.4	51511.2	33780.3	389255	527587	580814
173.057	1.14			231169	573769	226215	257649	350499	862236	1.39614e+06	1.38521e+06	2.46101e+06
159.066	7.94	C7H12O4	3-methyladipic acid	399574	530534	514175	454601	384234	1.18114e+06	458738	684977	940887
334.005	3.38			659271	512454	427609	741191	94342.6	129713	232991	301074	111633
530.259	11.5			1.0918e+06	1.07647e+06	1.07535e+06	1.11686e+06	1199455	1.1306e+06	1177855	1.21912e+06	1.16138e+06
279.233	16.27	C18H32O2	Linoleic Acid (18:2)	1.7652e+06	153343	7.38703e+06	8.40039e+06	962902	55825.8	213133	9.08411e+06	662915
173.093	7.86			1.52938e+06	1.56092e+06	1.0353e+06	27482	61544.7	82067.2	5.21011e+06	5.75711e+06	2.66863e+06
453.286	11.22	C24H40O5	Cholic Acid	913537	248921	121660	2.78859e+06	3.75084e+06	6.05294e+06	5.20476e+06	6.0605e+06	2.08333e+07
252.573	9.32			22446.6	611965	61724.5	402575	4.14626e+06	5.43183e+06	39686.3	65132.7	70236
531.283	8.96			8.51612e+06	3.92412e+06	1.13535e+06	2780552	6147379	503777	33040.4	105585	862186
385.169	9.09			2.26769e+06	3.03253e+06	68296.7	462897	597370	10400000	5.5212e+06	755106	6.57338e+06
528.264	9.44			3.38667e+07	6.17676e+06	931899	759870	935693	160816	32385.7	54387	265859
410.077	10.1			446077	282085	758851	547270	465010	533151	713357	681732	679667
133.014	0.81	C4H4O5	OXALOACETATE+2H-H	1.02474e+06	1.87595e+06	795062	1.22279e+06	762478	611724	1.03062e+06	929527	804628
399.184	10.6			1.84667e+07	4.99333e+07	2.68015e+06	2.16667e+07	3.4473e+06	596231	810268	745232	122737
287.053	0.9			761519	1.3967e+06	123855	1.07989e+06	681488	483834	422854	546003	522130
569.283	7.68			957416	1.92945e+06	469743	0	81288.3	0	259555	404195	160104
279.06	1.87			4186.07	3852.81	13171.7	43287.3	7.17243e+06	5.49642e+06	1.48337e+06	430894	677168
443.175	9.09			466914	951307	38449.2	185873	1.54209e+06	954526	209602	326558	838099
507.26	10.48			881454	1.46667e+07	264395	139717	330901	1.15017e+06	1.3448e+06	1.62038e+06	471558
158.082	8.22			1.35378e+06	605842	2.18588e+06	329340	873173	424273	1.29333e+07	8.81476e+06	2.29293e+06
341.209	10.18			1.02537e+06	945478	214577	0	378945	338051	856247	1.01798e+06	744791
362.941	0.64			3.10492e+06	2.46035e+06	1.88834e+06	4.36404e+06	3.9955e+06	1.88452e+06	1.18405e+06	1.45094e+06	1.57378e+06
260.054	8.7			159629	849860	78040.8	50304.7	382695	240815	337385	283190	229924
243.171	8.07			4.12738e+06	4.43871e+06	504690	103376	286608	901140	792607	980011	7.91723e+06
397.205	10.82			264492	21900000	182808	2.54697e+06	301303	662108	781154	448261	1.40075e+06
513.272	9.81			12800000	11200000	1.49163e+06	1.7824e+06	183435	70910.5	42761.4	28251.1	87412.6
246.577	9			1.10685e+06	1.77667e+07	157094	1.09293e+06	467203	544426	389715	282805	540472
767.394	7.83			640468	968061	1.39309e+06	4373.92	0	0	747394	776993	159631
432.21	2.42			257942	33545.7	11554.7	726.277	98057.5	71964.3	1.41505e+06	1581804	1.94392e+06
531.283	9.76			6487718	3.67835e+06	953069	1.72166e+06	680647	137107	35724.8	87776	354135
531.3	10.65			529569	2.5286e+06	1.42277e+06	2.64799e+06	112493	192459	205485	311493	528105
401.229	9.99			757560	772580	153603	0	0	874.373	643970	799832	574785
644.297	10.2			1.59153e+06	6.29335e+06	46576.8	535846	0	0	1166.58	0	0
513.29	10.4			254883	1.61476e+06	169082	218705	1.16756e+06	431053	639135	558810	1.19091e+06
385.235	10.7			476237	555462	91499.2	0	0	0	600949	719486	436882
229.156	6.97			3.42319e+06	4573463	1.21756e+06	801646	504420	864763	752500	1.05578e+06	69123.9
323.098	0.98			382103	1.43445e+06	1.96951e+06	239765	74338	62582.1	270654	291407	169230
103.004	0.99			1.39523e+06	1.62874e+06	1.39255e+06	943887	556373	546796	565939	550675	647975
240.057	7.85			277038	2.85601e+06	73678.5	644734	348384	761539	393576	528646	254601
507.26	10.13			879728	1.35516e+06	215041	425353	670164	1.01241e+06	1.80657e+06	2.04856e+06	453994
247.094	1.01			607777	370747	487461	410076	366585	309356	315550	396965	205252
245.114	2.98			544353	1.08277e+06	408193	344476	385152	236229	263417	333379	231481
413.201	9.99			570834	4.48552e+06	86071.4	469687	197145	998086	845657	605066	781906
260.107	10.42			1.60202e+06	9.02284e+06	1.34087e+06	7.16415e+06	580025	364597	741653	514215	1.17863e+06
245.114	6.21			551763	4.29475e+06	1.25364e+06	1.06452e+06	437047	204720	4.1826e+06	4.85085e+06	1.10883e+06
144.046	9.82			2.46697e+06	197637	235230	281256	8.14145e+06	1.2336e+06	3.57605e+06	3.42466e+06	1.57242e+06
182.013	0.78			749823	1.39405e+06	1.32566e+06	73829.3	88973.7	155416	1.17566e+06	995000	1.20969e+06
443.175	9.22			1.06124e+06	1.00982e+06	631368	415171	1.48893e+06	938042	202112	304031	708696
343.163	1.44			386924	995557	188052	2167.13	372214	336002	1.14854e+06	1.48155e+06	1.17162e+06
117.056	4.15			114910	1.00345e+06	171153	193081	247827	470243	261975	486504	457576
217.083	0.98			546532	493075	738692	98026.9	495273	394733	1.19266e+06	1.23796e+06	558181
170.092	6.15	*C6H5CH2CH(NH2)COOH	L-Phenylalanine-13C6	523385	531093	663677	648313	577684	587631	370148	322605	523394
429.195	8.75			566612	4.34196e+06	85758.9	56623.7	1.94085e+06	1.57952e+06	931653	1.03599e+06	4.3201e+06
321.606	9.51			217466	546844	118262	1.24262e+06	222481	63517.2	149547	192873	221318
272.024	7.34			1.48285e+06	345716	176672	61883.9	906380	1.2854e+06	1.34153e+06	1.6481e+06	1.51452e+06
242.013	8.24			1.11976e+06	977363	832961	3364.07	17034.2	27437.2	4.6139e+06	4.54335e+06	1.95551e+06
397.129	1.3			368581	239824	22086.9	1626.02	6848.13	9998.12	1.87254e+06	1.75903e+06	1.96925e+06
359.219	8.1			113945	65112.7	20682.9	0	0	975.219	412191	612369	336324
251.077	1.12			1.05656e+06	857769	137177	38022.4	486087	251411	267059	249033	344593
160.025	1.22			406454	224326	163721	249431	1.77047e+06	946064	364769	434835	403096
401.165	8.16			705205	1.40441e+06	132276	43848.7	1.61599e+06	924772	340897	550855	2.50815e+06
261.008	7.2			1.6426e+06	352717	245976	798193	372708	664437	861352	653310	1.12035e+06
129.019	3.23			1.61379e+06	2.81332e+06	562135	423806	67683.1	2.76067e+06	91182	122021	931098
262.093	1.17			369612	446694	120990	69829.1	543604	1.67781e+06	673030	609840	793642
429.196	9.16			655327	1.44667e+07	255650	743218	1.67906e+06	938877	724842	802992	833872
246.008	1.83			20836.5	28180.6	1160.11	4981.76	676848	4.25674e+06	598630	842432	4.18033e+06
179.057	7.48			374752	457753	287299	87552.6	1.92936e+06	179471	2.51472e+06	2.44616e+06	936874
245.043	0.75			8.07617e+06	1.18648e+06	2.26076e+06	3.87619e+06	1.55669e+06	713943	397356	523122	343010
317.114	9.12			589251	721527	504380	452599	865178	871187	358207	432125	622072
399.149	8.32			589812	3.66448e+06	88222.2	232543	2.21527e+06	665970	484611	557597	1.73013e+06
266.606	9.48			42232.8	2.14031e+06	63659.9	1.95254e+06	153564	167046	297230	310265	269098
445.191	8.84			1.37539e+06	719224	78030.3	143616	1.25835e+06	690262	291935	358313	1.12054e+06
468.897	0.65			2.08244e+06	1.2736e+06	1.57355e+06	2.26729e+06	2.05567e+06	651746	293456	383861	1.41036e+06
190.036	1.02			441298	512466	170691	1.41917e+06	2.79369e+06	2.52698e+06	201262	2.04275e+06	1.17214e+06
204.052	0.87			383013	1.02963e+06	539135	26600.5	491714	358552	747021	555884	529913
350.109	1.8			505347	724369	130594	234568	25250.7	56744.2	328850	1.06468e+06	463908
384.251	10.06			764232	593876	210052	0	0	1484.92	1.26118e+06	1.86801e+06	1.35125e+06
301.115	4.56			227061	324518	80791	1908.74	2675.13	4291.7	196512	256367	100207
168.018	1.86			910125	1.26903e+06	332107	1.22888e+06	172787	161212	440973	1.04718e+06	92390.9
297.109	6.84			945075	1.66752e+06	183596	14534.8	20040.6	20013.8	1.60566e+06	1.92668e+06	1.12735e+06
529.269	10.38			2.49579e+06	8.02106e+06	325585	1.24333e+07	559495	201465	481041	475922	771124
252.055	0.89			132836	425618	80463.8	6502.91	83197.3	53047.8	648710	746136	609676
505.245	9.88			814177	939975	226505	92623.1	413796	1.49432e+06	3.07125e+06	3.2411e+06	307276
297.039	8.6			93069.2	603187	75585.2	376284	221577	256243	511865	413446	248798
444.178	9.38			603936	366326	152746	139302	5406383	1.34073e+06	869843	1.10274e+06	3142209
531.283	9.19			1.18667e+07	4.49186e+06	803572	1.64503e+06	3.63674e+06	220810	33040.4	97765	784910
470.148	6.38			2477.6	7180.18	0	0	931059	602828	827041	777787	823670
290.088	1.17			1.56776e+06	533260	126812	277424	617058	23700000	4.86414e+06	30000000	7.81262e+06
279.061	9.27			569339	309839	401915	226270	863218	943597	1.76467e+06	1642304	2.54724e+06
328.162	11.06			1.70393e+06	1.87225e+06	2.30264e+06	1.76115e+06	2.78958e+06	1.23201e+06	346521	667257	53593.5
129.019	3.56			423448	779460	151024	169266	906887	272241	234350	236480	203573
527.269	11.14			203268	7.08411e+06	494495	422326	2.27511e+06	1.15838e+06	335668	313687	1.44448e+06
412.189	10.43			317417	4.36407e+06	81328	972666	632043	876139	674944	495866	1.27568e+06
194.046	7.27	C9H9NO4	2-Hydroxyhippuric acid	1.65864e+06	1.35181e+06	68589.3	836951	64963.3	1.66419e+06	321799	739172	862844
361.094	11.53			631330	470941	625936	582212	549858	578245	626326	617330	589544
580.2	2.32			448936	1.49921e+06	244610	0	0	0	256963	359997	136195
333.009	1.21			1.0001e+06	613308	842266	0	0	1058.02	412596	512928	1838.28
253.567	9.22			193310	2.32585e+06	53581.3	246640	408651	497393	299611	257313	558272
532.875	0.61			822723	927258	862593	300513	164953	433364	266042	362805	590970
332.092	0.78			845154	752042	149522	6366.41	137657	55618.3	1.28524e+06	1.32248e+06	999211
401.23	10.25			933761	900853	182869	0	8091.08	1276.3	732325	865977	635897
225.06	9.4			147859	2.9425e+06	149623	199252	470695	141990	172975	148301	279795
443.175	8.89			351652	4.48148e+06	115466	823288	1.54209e+06	954526	353742	486162	853618
354.131	7.1			797033	3.19764e+06	91907.5	894078	829650	5.66667e+07	62498.4	201279	21083.3
130.087	2.23	C6H13NO2	L-ISOLEUCINE	255495	656104	256984	492707	132718	122576	7.43334e+06	7.80069e+06	1.62234e+06
304.108	7.55			14200000	3.16557e+06	543469	304561	1.08582e+06	91779.5	117530	195686	779452
429.196	9.34			917980	3.45356e+06	77697.3	743218	608996	938877	724842	498562	816926
218.982	1.26			489671	527791	734353	648146	226411	294836	362428	386848	256329
521.222	10.41			1.2444e+06	1.05333e+07	954644	6.49583e+06	410231	256581	503914	366773	823171
279.099	7.58			1.42754e+06	2.92896e+06	625535	262055	598394	1.21128e+06	3.04727e+06	3.41842e+06	622879
295.61	8.32			624466	3.59846e+06	164516	858756	525702	70798.9	144844	195144	363725
337.077	1.18			134371	487322	120762	2.61468e+06	878842	134687	228099	248864	165698
666.346	8.25			2.14098e+06	842914	1.9493e+06	4881.45	0	0	496255	578966	98659.1
529.285	10.09			592429	2.05838e+06	150935	187333	397730	121396	199947	205167	793795
528.271	10.43			117193	2.70333e+07	598233	1.43741e+06	1.42691e+06	738145	1.24948e+06	1.26775e+06	2.89149e+06
284.125	7.61			634877	720354	83205.6	21428.2	496761	382909	1.10929e+06	1.25518e+06	1.80315e+06
295.031	6.13			1.20896e+06	1.12104e+06	175021	914550	795918	1.02019e+06	273863	307580	418971
225.04	7.17			4.42541e+06	3.6533e+06	1.4502e+06	75532.8	316123	622986	5.87483e+06	6.86832e+06	2.99786e+06
370.154	10.64			27113.2	516842	66332.7	556695	646569	1.06901e+06	1.28761e+06	1.09882e+06	2.50038e+06
200.972	2.34			501310	211424	100600	463324	610673	398766	486352	608190	388401
344.658	9.5			289075	709981	34940.9	679005	822509	258328	2818442	2.42445e+06	3.46559e+06
400.152	9.5			203227	2.59104e+06	165092	288261	558414	662304	970102	582038	1.53717e+06
149.009	0.85	C4H6O6	TARTARIC ACID	3.26667e+07	1.24805e+06	724387	210031	274876	237977	647778	681623	488538
290.088	1.71			183511	374265	41983.9	162280	1.12667e+07	6.07405e+06	540253	631231	623553
514.286	10.33			7073367	1.34667e+07	6.80568e+06	2.93658e+06	428668	1.11055e+06	366342	444810	212919
259.13	7.07			1.18953e+06	351630	242069	240816	752382	678878	3.27223e+06	2.82821e+06	857067
499.293	10.57			1.59667e+07	34900000	2.66333e+07	21900000	747132	556353	5.60024e+06	5.17069e+06	246841
531.283	9.44			1.25333e+07	3.78847e+06	689211	913816	1.20831e+06	137107	35724.8	87776	370191
188.035	7.77	C10H7NO3	Kynurenic Acid	639471	896022	76601.2	1.07872e+06	1.01824e+06	2.19917e+06	354327	448452	234446
308.07	0.83			729079	1.22339e+06	284066	9441.01	297488	272064	910587	949090	1.61099e+06
259.13	6.52			662051	2.04822e+06	371525	549041	548432	515995	715239	971216	382113
343.149	10.19			155537	866568	105383	436833	651057	368722	1.07323e+06	1.20334e+06	2.43414e+06
173.009	3.21			1.56496e+06	1.88501e+06	339170	256743	16594.7	1.7864e+06	32762.4	56326	579266
181.037	2.34			714906	211806	19755.2	1.06435e+06	529236	437953	1.03583e+06	1.3092e+06	180016
425.164	10.12			380013	9.61218e+06	190948	166500	1.47599e+06	699767	338880	493452	1.41563e+06
389.132	1.38			358871	805382	208337	74651.8	471336	621735	1.63288e+06	1.68905e+06	1.24965e+06
378.917	0.65			1.7247e+06	1.77889e+06	1.33785e+06	1.36706e+06	1.14431e+06	1.72203e+06	1.53843e+06	1.72298e+06	725476
383.154	8.93			249735	2.55442e+06	47926.7	110687	772955	394926	527854	696810	588753
187.109	6.38			502481	1.57461e+06	311106	812212	621085	846573	259187	387363	380911
147.066	2.94			214447	178757	76801.6	392950	385131	242105	1.48489e+06	939401	170478
180.06	0.87			613944	1185713	1.39583e+06	134308	317916	155689	597006	992575	1.08174e+06
341.209	11.79			1.1899e+06	640800	583595	0	0	0	940064	1.17479e+06	437536
245.114	7.16			1.03758e+06	1.77591e+06	677820	20467.9	175025	166533	3.93007e+06	3.60769e+06	578683
295.609	8.42			634884	3.68167e+06	175938	851421	534496	120510	144844	195144	363725
385.169	10			188053	1.56834e+06	106211	355174	545427	383005	1.15343e+06	1.03153e+06	883928
354.24	9.14			970928	410297	198178	0	42806.2	45424.8	1.6826e+06	2.25782e+06	1.15864e+06
288.123	6.41			407643	510406	317159	8824.08	2.09554e+06	1.9664e+06	1001259	1.06127e+06	820842
318.045	1.86			113169	47235.9	116388	343927	512805	532057	1.07361e+06	1.05857e+06	199585
274.987	6.59			1.52982e+06	920780	165919	50267.3	143994	666082	454841	558340	604650
259.13	6.95			1.17443e+06	353551	243083	232358	640982	622445	1.76418e+06	2.4227e+06	846704
527.269	11			272878	7.06272e+06	510961	433332	2.3481e+06	1.17598e+06	372727	377473	1.48307e+06
276.018	2.21			314079	500046	314682	447913	130313	174666	1.01134e+06	998604	732156
338.078	10.09			277077	133486	573595	381845	304677	413656	566609	541424	501896
142.051	3.76			234929	220361	128922	204561	132273	169632	209784	238225	513279
362.121	1.6			157569	533159	118720	93609.5	222886	212461	599777	693723	759664
196.957	1.26			240166	488921	658963	459405	154905	216888	325341	367607	247154
310.002	6.16			413546	314781	304983	480792	157148	183458	460901	454204	383113
215.14	5.89			1.35707e+06	1.38736e+06	225200	464619	195979	521547	274179	425875	355119
275.077	1.39			186667	607619	83588.1	14368.6	315119	105054	456239	511567	532011
224.952	2.34			737984	313050	196123	764523	1.1526e+06	592996	467732	388345	610557
181.072	0.71	C6H14O6;C6H14O6	Mannitol;HEXOSE ALCOHOL	107000000	1.2003e+06	674577	1.35921e+06	248547	490521	614779	723573	299420
130.958	0.7			766421	976209	693287	437821	469340	1.31027e+06	1.36786e+06	1.35376e+06	601754
320.11	1			628014	1.38807e+06	317593	204263	57514.9	152139	1.17443e+06	1.21656e+06	699031
173.093	2.67			311372	671006	195700	530150	351817	404509	87763.2	130779	171396
276.084	0.79			139667	394682	156474	117739	639041	822577	553355	517501	630164
405.992	10.11			663135	434318	572050	688224	250260	362694	494489	510044	527029
145.051	3.81			228843	45140.4	53119.9	421132	466621	87424.3	648418	622224	230692
250.057	0.93			383499	1.0741e+06	541622	25165.7	345179	111952	752038	532624	490484
73.0289	2.34			457388	200666	97917	440756	1.02631e+06	348811	1.3464e+06	1.87838e+06	345039
282.073	7.54			1.10001e+06	918590	47241.9	5000.97	44574.8	31252	2.23137e+06	3.25132e+06	2.52976e+06
174.978	2.35			359564	169404	122270	347826	417704	305176	349753	486309	282941
193.025	0.91			960482	1104354	435655	1.58509e+06	164135	434448	439613	574509	271789
231.099	2.93			137635	324744	52249.6	25968.4	531593	630101	890639	900335	316861
132.946	0.73			153505	405971	943836	907202	1.70324e+06	1.6845e+06	1.60748e+06	1.63156e+06	3.20363e+06
238.041	8.43			59467.7	236487	18725.3	22805.6	1.2944e+06	512046	140898	151880	419221
297.118	9.42			855480	979486	154519	2.72053e+06	1.062e+06	292836	333949	649865	252725
196.056	7.27			1.74038e+06	805024	81029.7	405449	764069	832745	1.51363e+06	1.53518e+06	769876
277.06	6.56			3.11569e+06	1.24087e+06	649527	2.53589e+06	1.02183e+06	2.36439e+06	151773	170896	193309
215.165	12.73			219312	157317	201693	395294	390441	565523	475110	497385	465102
401.23	10.37			900520	821747	151444	0	8091.08	1276.3	652086	814933	649050
351.648	10.14			91386	1.00387e+06	52277.6	171726	199264	227929	455305	436592	1.02476e+06
144.067	3.55	C6H11NO3	4-ACETAMIDOBUTANOATE	149063	887483	51431.2	169968	200702	984252	120162	353910	447404
347.121	0.95			2.71187e+06	334681	413832	162565	150551	207469	378027	374662	300455
441.16	9.67			276025	2.38468e+06	71832.7	49902.2	2.29274e+06	531316	389144	575185	2.01202e+06
227.997	6.76			704182	297087	156774	220751	1.65144e+06	264511	1.01814e+06	1.20058e+06	934965
201.125	5.15			198044	363729	474714	23195.9	35966.3	133136	354338	365044	82921
532.28	8.76			2.06596e+06	938193	309435	766562	2.0097e+06	1.92543e+06	32554.5	46877.7	264206
351.147	9.6			50426.6	838357	42371.1	84791.1	484097	98950.3	704206	637218	1.03795e+06
299.136	1.62			446215	668329	269399	16623.9	8879.01	7621.05	514209	615160	361971
133.051	2.26			128041	688894	33030.5	119458	1.03632e+06	1.98095e+06	2.80821e+06	3.75111e+06	606386
202.072	7.71			469078	390500	158713	78914.9	241703	200295	378632	370586	371659
433.093	11.53			591114	454211	567572	550419	502700	521871	570753	559084	563684
339.094	1.18			415483	389119	177246	33711.1	76952.2	78113.7	904301	958906	464411
319.115	1.48			363957	581563	144441	57305.7	126701	98524	1.21518e+06	1.46397e+06	1.25274e+06
301.115	2.16			364004	507938	132992	4039.63	3824.8	4306.31	983375	1.41706e+06	291835
320.959	1.87			434650	407293	337389	405090	0	15653.2	123056	296589	57701.3
277.034	0.74			252816	7.20718e+06	1.23667e+08	9.25549e+06	1.13618e+06	716311	550690	435137	717510
256.094	1.81			2.82709e+06	2.74414e+06	1.42339e+06	1.11338e+06	33156.6	8.05647e+06	233029	262306	152012
488.201	6.45			363388	543193	124489	17288.8	58394.5	76701.1	985451	1.26097e+06	960607
530.19	8.77			167780	2.94559e+06	121992	160169	632602	388770	552647	662950	1.2883e+06
389.168	6.33			539449	1.55418e+06	188398	6903.78	1.28457e+06	1.23905e+06	664317	866236	550264
389.194	7.37			38997.5	28298.5	14704	2841.04	5.80196e+06	3.46223e+06	434135	523586	615396
130.087	2.8			97238.7	181984	82897.5	146483	3.76525e+06	1.3435e+06	1.29634e+06	1.35263e+06	342603
305.063	1.44			231342	201218	61900.6	335743	308914	231239	500846	487713	561039
429.196	9.58			721880	3.45356e+06	54493.6	365955	864470	466163	518143	387020	1.13671e+06
221.083	10.19			152646	568937	25445.4	266021	312003	161972	109653	141415	233769
219.051	1.18			317780	468913	64563.5	14982.5	84359.1	95878.5	569770	569794	367235
384.157	10.19			153650	1.94284e+06	63287	88539.9	2.39001e+06	720789	500404	579679	1.13595e+06
188.056	3.67			264397	208883	58097.9	17188.6	703142	729398	439802	473589	136436
471.242	11.1			649057	2.95137e+06	40066.8	1.28561e+06	4.30706e+06	1.73667e+07	160831	598319	5993271
297.617	9.21			2.00763e+06	2.73253e+06	82077.3	1.45084e+06	381942	90578.9	140138	262825	104564
131.046	0.7	C4H8N2O3	ASPARAGINE	3.70786e+06	6.73853e+06	7.28874e+06	1.43333e+07	480470	1.1533e+06	384799	1.35552e+06	867342
299.136	1.5			692315	685677	299593	16623.9	31252.7	12183	578136	671695	315125
526.248	8.95			14300000	6.23746e+06	263383	146305	700863	77478.4	54177.9	90348.7	733368
245.093	9.3			50579.9	0	25600.5	209322	3.39009e+06	144124	787173	1.05099e+06	776695
335.008	7.13			629695	752758	133133	0	5264.38	11071.8	903103	1.37222e+06	1.69337e+06
180.931	0.69			483209	1.36327e+06	2.15004e+06	1.05714e+06	366372	824010	4.52673e+06	3.7458e+06	1.22803e+06
256.13	1.31			2.38982e+06	1.09923e+06	293498	22800000	5.56705e+06	27400000	99102.3	212531	33349.5
442.258	10.92			2.59543e+06	623142	202556	131284	0	0	1.42467e+06	2.01267e+06	625206
261.124	8.19			322296	717266	156263	112620	495364	542505	502569	650217	278633
154.929	0.71			1.1847e+06	581129	1.19375e+06	1.38715e+06	1.30433e+06	1.10331e+06	605161	595267	2.55261e+06
397.169	10.41			178747	1.37107e+06	52219.1	462143	603887	361665	641624	568116	801616
203.104	2.15			409773	996298	329290	269319	305446	396078	734398	1.0113e+06	180992
399.149	10.83			257880	2.87864e+06	141998	570341	3.63333e+07	13000000	162428	258592	273185
544.259	8.58			42200000	2.19699e+06	660498	242903	1.21659e+06	67845.8	45635.6	89852.1	289005
156.963	0.59			197956	444603	402396	534747	635390	388061	556611	590880	563184
739.787	6.15			605396	826456	518987	1275.47	876.959	10868.1	1.34663e+06	1.3002e+06	0
176.056	1.24			496548	102949	32615.8	55391.9	525393	276701	487179	540183	251989
385.17	9.23			164059	2.41582e+06	69752.8	468816	630546	255987	913371	786860	923180
275.089	1.13			439705	398258	1.83e+06	351061	1.54084e+06	929538	3.952e+06	3.13384e+06	412412
286.622	10.28			100141	2.80259e+06	194282	1.53218e+06	118908	87033.1	89666.3	99331.7	216624
328.664	11.08			669913	729869	863584	686899	1.04865e+06	465781	142350	253460	22758.7
398.23	9.71			676132	443240	49749.9	2058.77	1312.8	2942.78	838265	1.04895e+06	1.37116e+06
294.104	10.37			237301	445898	224609	753702	122509	89709.6	138488	107449	221265
281.036	2.84			526394	209728	42572.6	709188	288846	679700	78799.4	77653.3	42098.6
427.234	8.25			614674	1.53548e+06	177550	97844.1	775005	404679	346619	511982	1.09056e+06
241.12	8.11			1.81333e+07	15100000	2.33094e+06	9.10611e+06	165170	4.41892e+06	438685	511301	1.16217e+06
329.233	10.6			354782	439415	458415	171060	316750	952403	7.37082e+06	1.28333e+07	6.24767e+06
217.119	2.64			570666	654821	156179	228487	328067	439945	147876	247877	219906
542.251	10.43			395365	11700000	115572	344837	536968	553510	927019	888855	1.85152e+06
263.931	0.61			260402	434141	313405	348565	573548	476717	598371	562864	492409
232.059	9.28			253392	882865	143484	592468	392875	359374	464416	565584	364155
312.084	7.49			1.3405e+06	634992	37910.4	6390.34	127281	73343.6	1.68672e+06	1.52868e+06	1.9212e+06
500.845	0.65			712731	1.12695e+06	843821	299605	437324	1.25225e+06	907324	953040	481034
288.157	6.72			4.24434e+06	6.01015e+06	3.96534e+06	187017	148435	108312	479500	530484	77158.5
515.306	11.42			195574	442472	1.33056e+06	1.23935e+06	54094.6	86410	82614.9	134654	202224
173.009	2.5			4.17667e+07	5.49333e+07	1.31333e+07	2.38667e+07	202035	434713	190952	293375	387068
142.051	1.26			629132	630690	355756	469601	322249	236391	198447	248335	406960
345.095	6.89			70686	110188	28284	969.043	117581	81971.1	262517	425477	29992.7
254.574	8.23			179427	1.27254e+06	45802.7	81232.3	1.40786e+06	373728	286085	277955	959267
185.057	1.24			215325	928246	330017	234371	852495	599242	2.21538e+06	2.40185e+06	715408
298.068	6.61			876840	578221	30517.3	1747.49	438082	260362	1.68738e+06	2.0984e+06	2.30663e+06
510.253	9.59			44500000	4.09667e+07	2.64088e+06	5.90008e+06	517312	78796.4	41803.8	55365.7	579071
310.025	3.38			417895	324386	278297	453954	60042	79175.4	148223	185911	77103.2
266.555	8.61			89912.8	376796	74526.4	350973	223185	240983	498056	395640	247127
150.947	0.58			356985	395323	296174	415125	505764	487946	506525	498880	425872
613.36	10.3			454438	249535	1.24989e+06	4.77635e+06	80210	510889	610336	976071	70177
118.931	0.71			571808	1.48981e+06	207910	1.0115e+06	607376	3.07718e+06	1.10538e+06	1.79669e+06	993607
431.139	10.24			1.03769e+06	1.50581e+06	40581	747818	775458	333089	382377	543629	651087
231.099	1.35			700690	665659	384664	1.21429e+06	552317	331613	500643	620125	234241
260.045	2.48			185281	228068	229748	275151	115168	116868	557106	550711	413404
336.16	10.26			455634	362036	295449	523443	452321	230214	547291	813592	1.00187e+06
130.051	2.03			734730	253945	142060	904293	317120	180308	189794	368784	369998
304.115	1.23			262941	325673	90856.5	254251	63015.7	88943.4	394068	416141	290662
313.12	10.64			762573	886898	276395	712286	1.00587e+06	780746	557115	504890	994808
300.101	11.5			482009	434554	493085	494852	491186	498052	530054	495674	512041
443.175	8.66			252578	6.09864e+06	114652	811083	639634	927461	353742	486162	517048
400.152	8.14			439648	1.35247e+06	78564	51495.1	1.01058e+06	705164	412765	603510	1.82695e+06
159.03	3.16			345061	273880	69556.5	144691	285094	302386	171950	342753	1.03124e+06
189.113	9.82			65122	52284	211569	110570	76519.4	185123	132072	194611	220539
429.196	9.7			340232	3.22106e+06	53252.8	369239	1.01528e+06	465948	518271	395459	2.07689e+06
377.132	1.07			279114	809627	263841	59010.9	60578.8	109492	1.11915e+06	1.37165e+06	529131
373.173	7.35			284175	379738	99296.2	105559	105961	144700	550703	663256	502204
213.002	1.82			301673	108799	636658	293132	36737.7	51209.2	337466	370105	286940
246.073	0.79			474776	1.22559e+06	962989	157489	214532	183968	449953	427976	1.14636e+06
218.031	0.82	C5H14NO4P	PHOSPHOCHOLINE	141950	2.4754e+06	2.07415e+06	1.3682e+06	289001	1.05003e+06	240744	279162	256457
240.028	1.37			528653	258834	37423.9	794.07	24539.9	35074.9	1.01007e+06	1.11637e+06	1.06875e+06
445.158	4.05			122209	343338	119404	697.385	19706.8	20397.9	133697	109248	17831.3
105.019	1.1	C3H6O4	GLYCERIC ACID	5.99339e+06	150067	1.1775e+06	686689	1.74274e+06	4.19829e+06	7.34929e+06	8.83368e+06	2.84083e+06
443.175	8.55			191165	4.55513e+06	115466	823288	642937	635308	353742	362962	487824
511.274	11.23			442599	5.90982e+06	132700	170315	318840	174668	177979	142465	422792
405.226	7.85			7.08394e+06	2.6336e+06	148668	44163.1	129771	274241	4.04333e+07	4.41667e+07	4.15333e+07
369.085	0.75			2.49712e+06	3.1807e+06	733934	417647	525195	309689	3.18871e+06	3.24321e+06	2.34645e+06
252.147	6.26			244867	593570	597429	32798.6	1.02834e+06	697586	629514	757405	599181
158.082	7.09			787124	356309	77429.1	1.3743e+06	235738	430342	5.40227e+06	5.9158e+06	4.56287e+06
795.814	7.15			581795	831672	159000	0	20019.8	165275	795567	660006	1109.2
400.152	8.99			612043	1.23576e+06	60702.4	44340.3	910970	404968	280707	379085	1.17563e+06
281.114	10.25			68740	1.86021e+06	209654	1.06233e+06	216728	105093	88682.7	98468.8	141763
231.135	6.79			3.59087e+06	471478	395863	453720	1.00303e+06	1.3407e+06	294315	691686	261624
282.11	8.78			489136	457565	33720.1	13455.7	68870	69606.1	1.21738e+06	1.62694e+06	1.75601e+06
157.051	8.06			931300	211638	110037	585540	474651	2.07137e+06	303528	404840	671151
251.079	6.28			1.42254e+06	6.93499e+06	1.07387e+06	585824	1.83861e+06	3.96741e+06	298387	378517	396256
152.002	0.82	C3H7NO4S	3-SULFINO-L-ALANINE	200503	319442	158776	108791	292952	885641	725525	761665	569511
267.072	1.06			372967	584713	184701	1.1527e+06	393538	301268	776180	1.02282e+06	1.09724e+06
165.022	1.33			466661	22187.1	4482.8	523292	486904	327895	5.73764e+06	4.14792e+06	1.95235e+06
428.183	9.97			224377	1.83672e+06	56176.9	129538	571328	378768	528158	439858	972654
339.132	6.6			204540	156316	37218.2	376980	44313.9	243341	268203	333855	231502
725.776	6.57			866360	1.01071e+06	504603	3831.87	6408.02	95121.8	1.67538e+06	1.09652e+06	6376.09
144.03	1.07			273859	322562	66742.6	111213	376014	899379	1.74244e+06	2.50515e+06	791531
147.066	3.23			214447	301146	76801.6	1.73775e+06	562749	384093	1.48489e+06	2.43438e+06	207632
432.173	7.7			710575	362873	739777	1.21373e+06	221681	382350	784036	678521	903536
465.305	10.52			3.20333e+07	9.31197e+06	6.30732e+06	3.27667e+07	724935	467435	284111	118518	254527
526.248	10.04			5.37999e+06	1.45444e+06	415103	1.50667e+07	771356	40581.9	389667	332584	36494.1
187.073	1.35			299011	363654	25332.2	280264	381183	1.15636e+06	472319	739205	411585
673.232	1			296738	482950	24102.8	1.16372e+06	60164.5	233968	90140.5	113810	9445.34
305.051	1.27			474599	224324	83307.2	19307.6	126800	257142	295159	269115	457159
428.183	9.69			268572	1.12063e+06	50088.8	117966	486578	404288	524255	511776	1.10363e+06
423.149	10.01			515074	2.8606e+06	214221	337011	687369	173386	198712	425591	542322
351.147	10.03			273865	2.54265e+06	129280	405260	909877	255317	1.07525e+06	1.04213e+06	450370
240.047	8.78			292032	201379	49668	26516.7	748516	195138	240938	294754	460534
344.658	9.82			284773	547076	41306.7	1.06281e+06	801702	272545	526287	490542	1.41271e+06
130.062	0.91	C4H9N3O2	CREATINE	440355	597662	613262	232332	9450.57	428432	3.52074e+06	4.78621e+06	3.26073e+06
274.047	9.11			208262	294577	82770.5	228333	153057	154970	318111	296859	526031
349.162	1.23			741699	10034.9	4399.85	0	38117.2	141331	682469	464242	793841
185.994	1.86			19856.2	1687.89	67237.8	74500.3	570665	585044	404930	208920	421808
121.03	8.22			226683	210350	220226	252636	253067	276434	251747	329885	260503
174.041	0.91			357417	730490	322972	22120.4	340519	341994	603508	443695	182777
515.288	10.22			2.10066e+06	3.93547e+06	2.03982e+06	1.24958e+06	524607	254656	146767	301404	351225
390.036	1.9			813752	915830	734819	1.60521e+06	0	774.823	17880.8	8452.03	6351.25
303.053	1.58			1.82087e+06	86516.8	9649.59	0	148866	157667	1.39925e+06	3.61133e+06	579948
144.103	4.26			158885	25711.8	2933.01	48415.7	0	199312	278619	380657	74195.9
527.269	10.52			254934	3.68016e+07	674214	171270	470601	252110	2.31313e+06	2.15446e+06	820063
526.248	9.87			8.3276e+06	2.63903e+06	423650	15000000	772559	55955	272830	140117	55070.2
421.137	8.09			92567.1	103230	16480.8	99868.3	627650	1.05929e+06	3.84362e+06	3.73149e+06	3.09142e+06
403.209	8.39			400950	531436	42224.5	0	0	2236.78	880451	1.50063e+06	770152
358.107	0.77			207026	916840	692305	78025.8	87869.3	172071	1.44252e+06	1.27684e+06	994374
231.135	2.71			515230	724827	263211	266329	225343	219762	60053.2	98967.3	70955.9
339.112	11.53			462606	408595	452434	471557	413692	448275	430670	480113	440000
374.157	7.51			267863	999367	248876	192059	75815.5	114371	692163	749250	472882
332.162	7.46			97241.5	102931	31370.5	1095.4	3996.33	7471.3	125388	131919	90374.1
536.885	0.66			1.30698e+06	642164	950111	1.57101e+06	1.39482e+06	311809	121020	158849	776795
165.075	6.17			530615	365708	276339	831547	112741	86843.8	2.01607e+06	2.19997e+06	626347
425.168	8.6			627140	573184	99123.5	0	7472.9	25659.8	1.31612e+06	1.94754e+06	1.47545e+06
429.195	10.34			13000000	22800000	1.63887e+06	5.63179e+06	426878	173398	388223	330639	1.44491e+06
543.264	9.64			388290	3.14319e+06	50042.9	127417	316577	189941	448436	450173	947267
152.996	0.75			532480	373943	1.53795e+06	915134	181305	31527	933134	923020	411933
191.012	1.28			613340	630206	324051	0	10448.6	15270.5	1.39713e+06	1.46936e+06	1.3171e+06
369.141	8.64			504311	417079	76968.3	0	316477	222928	717137	977695	544875
489.271	11.17			1.12337e+06	853389	682188	145885	45264.3	203973	639426	779978	10457.7
132.981	0.61			233199	261379	204682	282215	358237	329979	393168	376209	293237
226.997	0.98			1.54063e+06	1.53409e+06	6.82327e+06	22962.2	289513	1.03516e+06	304009	584610	333476
276.953	0.62			249092	332831	201894	314808	545063	471919	448813	423959	402451
393.174	9.13			201685	729896	36552.4	127144	161954	139862	241928	247226	475553
634.214	0.81			2.29103e+06	377747	146435	4569279	264198	1.69463e+06	388770	387373	0
229.083	2.04			211503	333344	72887.6	355746	181948	221654	556896	722462	181813
337.058	0.77			1.18126e+06	278482	475151	652017	367492	135844	1.64063e+06	1.49872e+06	1.37008e+06
377.185	9.06			586096	229593	33042.3	9985.93	2511.98	5866.32	388643	720873	594082
166.014	1.69			278246	1.14136e+06	188203	1.14484e+06	234394	456546	118768	576470	231705
194.038	0.85			1.63181e+06	2945362	587083	3.07713e+06	601514	200618	866690	922033	361367
295.113	10.53			369148	3950480	151025	635143	256148	213253	171480	190716	480676
266.09	6.32			939385	3.51961e+06	538193	536906	1.01303e+06	2.8336e+06	285589	348711	265192
187.109	1.34			191041	253806	81371.9	257939	494072	352113	768818	1.0141e+06	4.07109e+06
116.035	1.21	C4H7NO3	N-ACETYLGLYCINE	300602	108005	105234	148239	423209	610478	462883	554693	525421
467.211	10.71			348941	1.44171e+06	146402	543398	1.1196e+06	166681	338816	114918	537579
428.962	1.97			232367	254353	271491	364890	0	0	0	0	1117.69
216.046	9.08			263820	438274	35814.1	25593.6	264982	109144	171995	240075	358378
277.12	7.22			232335	637849	97827.4	96055.7	243456	263632	243275	347825	171176
201.088	1.46			487684	364136	72788.7	98633.1	223758	207476	225875	326983	197098
305.136	0.79			240220	900429	412679	0	12950	14942.8	1.12388e+06	1.07689e+06	1.06754e+06
775.31	6.82			890794	1.48087e+06	493995	2161.73	24740.3	321070	1.5554e+06	1.12725e+06	3931
367.07	0.77			1.53843e+06	4.67408e+06	494539	561369	383378	108926	1.97568e+06	2.20517e+06	719718
317.114	9.38			357058	676876	443093	464667	900702	731989	307454	360209	704818
563.252	10.09			532538	309425	681807	558468	554359	622707	715031	675987	711562
465.322	11.28			1.25923e+06	3.28243e+06	2.09518e+06	468012	47618.8	31066.1	412811	347559	1.0946e+06
512.269	9.87			42500000	3.70333e+07	5.00426e+06	5.90344e+06	384982	142792	135480	96731.5	278774
217.083	1.77			890148	277809	38356	43152.5	151492	256788	400616	494260	372796
387.094	6.82			232446	378156	61399.9	876.668	1328.79	12161.3	274494	296590	250193
332.111	1.24			221810	299301	76547.1	97946.4	103227	82561.5	513647	596386	360196
535.18	0.89			260309	0	0	838873	1.1306e+06	805438	6563	8696.3	0
315.118	10.97			323771	101281	356219	281354	269235	299366	374148	363174	358991
289.945	6.16			404183	234392	340329	533902	136675	165703	334440	214605	297303
302.136	6.39			1.24596e+06	1.15733e+06	1.65535e+06	185231	152900	1.11253e+06	401547	697222	319650
386.131	0.78			390108	431259	121847	392143	654993	1.03094e+06	358640	364650	161091
290.12	9.87			265239	3.49882e+06	184554	1.13817e+06	237671	136291	95977	200357	10545
219.062	0.9			594735	3.96187e+06	4.0967e+06	258836	62207.3	81280.3	9.56004e+06	802541	292336
71.0131	0.93			342165	646640	762675	210281	240330	205352	365585	522263	231877
298.024	1.12			242836	482405	114189	13326.5	26997.4	53203.1	422683	667398	434688
275.077	0.87			193932	715097	271475	4094.7	120653	96021.6	456737	524612	551218
256.058	4.03			184746	164238	14103.5	1789.63	69567.1	76595.5	271332	304261	466868
185.057	1.02			1.05435e+06	4.78061e+06	1.38265e+06	29029.3	335663	622659	5.16239e+06	5185789	3.40039e+06
526.145	0.88			328310	3609.15	0	943137	262383	793568	1715.26	21705	3649.5
230.013	6.83			10086195	2.57507e+06	54760.3	9.23957e+06	8514540	1.83537e+06	74075.2	123624	105977
201.125	6.1			968414	448531	128815	182279	139265	580404	395177	566893	62503
157.051	1.25			535993	2.07213e+06	237666	16165.2	294093	134260	1.86152e+06	2.17635e+06	1.67497e+06
529.285	10.25			586660	2.316e+06	147242	217937	519550	137050	292152	274346	631202
375.178	6.74			14301.1	14641.7	1033.2	744.853	4.98491e+06	2.84349e+06	233226	270193	263361
383.122	3.38			1.18225e+06	631156	383409	1.65548e+06	14773.1	37377.1	105312	174800	27112.3
301.104	3.13			156901	330851	53349.5	0	42092.3	30536.8	331398	408557	307059
449.107	6.14			418469	209545	13204.9	81110	21137.1	16139	2.58771e+06	2.00976e+06	756022
228.073	9.37			192985	420426	28799.9	125705	339486	92558.9	101597	215930	167725
278.995	7.85			601052	292832	655287	158878	538363	491170	760512	707735	491776
148.044	1.44	C5H11NO2S	L-METHIONINE	116140	590604	43597.2	316490	126469	146652	6.25355e+06	1.17333e+07	1.09463e+06
363.12	8.1			863093	2.34004e+06	305751	764643	823137	413721	259004	323679	564430
294.601	8.3			302055	3.25935e+06	55553.2	93201.7	342781	36470.7	103160	168608	327901
312.014	7.58			290289	383876	94227.5	104727	517004	247698	209116	234294	384548
532.28	8.91			2.4599e+06	1.14664e+06	309435	661859	2.06668e+06	1.92543e+06	30980.7	46877.7	264206
261.007	7.68			421622	1.44593e+06	28461	288227	98751.8	1.52646e+06	688384	2.47953e+06	2.12321e+06
304.079	0.91			53674.7	152205	56728.5	285857	386365	427847	746709	628072	398440
344.658	9.93			289075	520407	43333.4	1.05305e+06	822509	386727	644182	626771	2.04559e+06
441.159	9.16			389423	1.56195e+06	108699	84085.2	492281	284971	127335	235679	384999
448.307	11.38	C26H43NO5;C26H43NO6	Glycodeoxycholic acid (GDCA);Chenodeoxycholyglycine (GCDCA)	3.41667e+07	1.60667e+07	14800000	47500000	194910	337804	1.69598e+06	263084	110990
461.29	10.84			206451	428659	391094	535964	383244	391455	181837	390391	587186
150.049	0.9			286579	614072	254470	13484.5	149297	86513.3	693819	500831	466818
725.274	6.57			1.27398e+06	1.53193e+06	776042	7977.25	12257.3	125344	2.4925e+06	1.64422e+06	15652.4
228.099	1.74			105557	192006	73397.5	26681.1	141391	150839	220980	314950	129891
307.067	1.27			177854	204014	48678.8	118341	106111	169667	259634	281474	169479
256.059	0.84	C8H15NO6	N-ACETYL-D-MANNOSAMINE	97216.2	168723	1.00391e+06	665405	438633	2.52122e+06	173877	160063	134253
216.944	2.34			354812	163358	92698.4	323895	439433	301802	227642	301843	269918
142.066	11.53			469375	416275	442796	489126	402966	408776	484506	455943	430543
203.056	0.97	C8H12N2O2	PYRIDOXAMINE	329533	3.29461e+06	555630	29722.7	165792	88451.6	2.78575e+06	2.67689e+06	2.59178e+06
231.135	6.36			832496	1.47047e+06	179794	303508	303957	863703	186834	255438	346834
270.01	1.13			236336	335888	490377	354727	69547.1	112219	1.05008e+06	956154	809918
175.025	3.25			296538	903762	187773	156273	1.04736e+06	921448	197736	283637	404042
530.19	8.66			154476	2.82573e+06	124266	192354	501319	293139	461621	590716	1.11594e+06
868.296	0.99			235931	5617.83	0	498855	266136	48072.6	17421.4	21094.6	0
461.19	6.65			504385	939438	134295	55918.2	168316	217395	2.10902e+06	2.87513e+06	1.376e+06
308.02	8.86			57485.7	248814	30559.1	61137.1	335642	188317	142879	127401	209618
111.02	0.99			17800000	1.82667e+07	12800000	587513	354796	201500	7.21305e+06	1.52667e+07	184896
568.833	0.66			661932	892650	751484	337104	493428	825486	537523	594503	423779
299.136	1.1			89391.3	528291	252219	0	123198	97381.2	583900	835496	527310
217.119	2.2			278312	537055	449529	138096	119128	145797	5.71423e+06	7.54195e+06	807458
228.977	2.3			323951	302918	409448	342275	240425	297484	248411	206166	315045
360.142	7.06			430345	2.66535e+06	272464	179143	162201	137529	1.86154e+06	2.09938e+06	1.60454e+06
225.008	7.84			677083	332550	937165	366028	725849	650314	1.52979e+06	1.40764e+06	869801
206.049	1.88			750250	83747.5	53347	102667	73879.7	385621	735059	508788	383471
374.157	7.27			318459	815652	260363	470657	57844	78879.2	2149756	2.41655e+06	966327
302.599	7.57			1.23333e+07	4.66025e+06	241656	124247	750777	40920.8	76063	141788	1.01271e+06
288.123	11.16			76704.7	5.1201e+06	258826	1.40095e+06	215732	118017	74446.7	71052.3	217003
483.333	10.9			385700	1.29837e+06	466190	1.69046e+06	1.24436e+06	355863	76733	139755	301758
230.067	0.88			290876	701016	59300.5	1.61072e+06	552446	956305	128571	136816	375971
605.367	8.18			328686	6.56484e+06	3.17898e+06	4672.53	0	2509.37	219982	219625	16124.7
392.114	7.28			1.81031e+06	645840	4894.67	186866	602756	711700	1.52911e+06	1.64629e+06	630124
544.26	9.47			14995390	4.72364e+06	365177	7.3559e+06	355823	249587	197607	152700	67447.3
415.143	8.55			1.08841e+06	256196	84205.7	50009.9	1.4383e+06	281652	176549	307697	509247
401.23	9.77			510835	477498	131528	0	0	0	291000	433357	314266
409.169	10.42			94611.6	1.6351e+06	85926.5	213103	858695	638621	326697	278100	1.1211e+06
325.997	3.38			275821	222474	194586	252185	47706.5	72189.5	117670	142416	60122.1
202.072	1.29			485263	495924	307149	360650	242413	200496	134508	176049	331269
116.035	1.79			171358	94263	197343	119166	350288	110179	825277	659649	337925
452.302	10.58			576429	1.26905e+06	615070	260942	271733	58458.7	91553.3	128771	1.12305e+06
671.374	7.53			494429	1.45167e+06	702970	0	0	13633	3.1275e+06	3.9759e+06	528093
278.907	0.58			499176	484150	577321	261539	169840	290345	222354	276168	356744
299.054	1.41			298477	309392	177150	12024.1	20078.7	23698.3	298871	282191	185065
488.179	8.31			121306	3.39142e+06	45000.5	285646	469241	245251	487439	443560	864148
304.997	4.7			119559	152117	16264.5	0	14108.8	13584.3	180767	262173	471400
273.047	6.89			151260	416211	75385.1	1788.94	12307.9	14865.5	169642	320678	298211
511.274	11.92			152726	6.17629e+06	557952	1.58942e+06	419559	260260	272464	251350	600563
430.203	7.72			676328	387530	311739	70129.3	412901	168162	729659	882038	172819
487.237	10.11			41800000	18600000	442951	1.36243e+06	299320	257059	215021	179773	1.92882e+06
219.078	3.81			112169	202271	61512.8	158372	319927	496584	714102	780489	345690
191.037	0.78			1.14153e+06	752933	676340	1746.22	891276	408057	4.04934e+06	3.79559e+06	3.41732e+06
459.17	8.62			776077	415968	73857.1	39036.4	698494	63937.3	147594	107785	417095
137.036	2.85			241811	207395	454662	192105	180481	161449	232118	143190	171788
528.265	9.9			3.54929e+06	959909	173705	395813	440458	180432	39995.7	59749.6	75077.9
313.12	10.87			441442	502440	181398	501418	499428	477692	243992	232967	515178
331.126	1.05			254233	381861	198780	43570.4	41525.5	47621.5	524017	708159	231988
240.559	7.96			180664	666027	45831.1	153103	230163	186310	77489.5	116337	185326
111.009	0.96			2.15229e+06	1.25236e+06	976776	3.2756e+06	161861	266320	304233	389115	144934
327.12	6.72			493232	644671	96166.1	1585.29	59808.5	34023.7	590909	784290	506933
261.052	2.31			383330	163104	106614	406849	588729	303686	437033	441638	317626
181.051	7.56			4.00689e+06	455178	175932	49600000	386174	209519	6.19118e+06	8.35348e+06	3.6912e+06
221.067	1.16			340748	671146	186156	20715.2	151701	187417	1.68609e+06	1.24934e+06	916196
294.113	9.33			571797	527679	97366	296448	150860	367965	1.69723e+06	2.11986e+06	58395.6
288.611	9.47			529062	2.15866e+06	126743	2.79225e+06	742747	162439	153992	284216	309224
475.194	2.52			172329	435814	87156.1	0	881.845	0	99416	114456	107951
290.071	1.13			240557	462096	55609.1	594476	420815	96519	504113	336752	467167
488.241	10.2			1.16667e+07	5.15774e+06	120362	364347	301662	471470	59334.4	55629.6	832498
215.067	1.44			4.75908e+06	6.4049e+06	789532	1.08667e+07	360807	6.06861e+06	92632	114180	72715.9
546.275	8.44			6.38878e+06	575334	82882.2	61159.2	832352	76914.1	45794.6	103510	330386
116.035	1.93			239785	94263	232325	121894	298557	110179	1.39972e+06	819476	372583
186.056	11.53			415334	382113	393181	450361	382474	371796	428144	415066	391971
222.096	6.61			131349	91874.9	133953	151264	467076	331889	178557	134175	467737
167.021	2.11			1.12996e+06	2.06284e+06	141295	1.23375e+06	48949.7	64112.4	171212	1.08693e+06	28781.4
346.162	6.84			735647	1.50799e+06	265141	150252	66276	129388	2.44259e+06	2.95223e+06	692057
332.147	5.58			148567	231754	68793.3	68360.3	19853.5	16912.2	363447	436378	170329
222.044	0.96			153136	519732	76030.4	30649.2	202664	251731	430657	484563	254567
262.572	8.63			130693	1.02584e+06	22148.5	237526	300915	203265	136442	170089	194615
231.062	1.58			151881	265768	24142.7	394363	117080	371000	84824.1	153689	51937.7
400.246	8.53			379404	699191	255407	0	0	0	454187	535593	97461.6
332.147	6.13			438193	1.36218e+06	223559	135017	31022.3	80403.6	516990	691868	360343
241.083	6.59			1.79459e+06	486563	271728	2.98532e+06	1.20912e+06	2.76384e+06	175247	240447	235988
88.0399	0.79	C3H7NO2	SARCOSINE/BETA-ALANINE	217676	242576	468534	578276	259985	314894	1.2781e+06	1.69436e+06	1.15105e+06
157.037	0.82	C4H6N4O3	ALLANTOIN	610088	665175	461851	86251.8	70998.6	57845.5	1.81089e+06	1.677e+06	1.66042e+06
413.197	10.32			41254	4.5306e+06	24198.5	605894	278397	138386	349461	419519	250302
382.173	5.23			120253	141333	69093.8	3477.63	791.777	11641.1	387168	501744	107983
317.111	0.89			170731	500284	205981	379243	91770.7	340765	835624	849585	792155
313.239	12.45			239950	370659	404028	79767.7	130414	253209	762184	1.02118e+06	394592
239.087	9.8			7.03294e+06	4.28333e+07	1.17451e+06	12300000	105259	58316.9	123364	143459	296941
430.201	7.28			225852	421965	72097.8	27031.7	1.69262e+06	875346	455752	583316	267347
407.989	10.1			390793	269400	356636	410455	154660	231296	313672	316644	321746
217.083	1.23			50170.2	495426	261115	101194	87429.8	440089	447908	406350	110908
364.057	0.78			807428	314143	160774	112449	419387	85246.2	2.37689e+06	2.56953e+06	1.72174e+06
256.094	1.47			237291	461641	76033.7	2596.65	22838	17519.9	188157	484316	395706
407.194	6.64			369609	485958	138728	0	6650.57	8703.12	807491	974210	962844
611.38	11.4			298233	263158	214724	523092	286586	162586	78536.1	171790	103992
272.089	2.08			117059	226492	61987.7	164763	23413.7	69467.5	239633	385553	280936
335.152	10.91			241096	1.78031e+06	320178	462543	517816	378771	568542	598051	147348
135.031	2.07	C5H4N4O	HYPOXANTHINE	130953	660961	166661	1.39844e+06	7.32107e+06	5.57445e+06	110815	1.12715e+06	37843.3
275.125	1.61			219699	678631	133715	0	49608.3	25628.8	578598	639512	418772
513.29	11.12			201533	4.09774e+06	250295	312632	548368	174451	77272.8	70499.4	486227
511.256	9.73			1.31667e+07	1.0804e+07	679677	550938	423938	23671.2	14328.6	17683.4	171461
374.157	7.62			278490	1.02613e+06	260303	194895	112504	132835	692163	764526	469107
245.03	1.34			149770	392129	47185.1	19604.1	135436	437459	165431	261287	183345
346.126	1.4			74003.6	72849.5	23901.2	1.25745e+06	93438.2	847297	148899	186216	191924
315.12	7.75			96313.7	202630	40213.9	0	185737	427134	293359	463722	62402.3
480.177	9.8			322208	268613	97059.8	109837	373988	381809	390965	358950	587265
166.014	1.55			219538	899167	13538.8	761555	123491	463444	126726	170511	233725
115.004	8.63			388317	383081	370405	356991	394697	378463	387941	400764	396973
217.108	8.65			600614	366491	119698	228923	274567	1.61868e+06	2.02514e+06	6.66751e+06	6.42392e+06
499.278	9.37			436770	177675	49040.7	0	0	0	319004	520953	213435
336.06	7.69			259909	308967	422932	328448	395035	368003	97185.4	78682.4	211609
71.0131	1.09			276931	325569	328338	218363	215568	148202	150337	153312	204147
356.013	10.97			342426	162281	274505	334689	439084	576940	282798	304213	315769
231.062	1.73			164836	228130	24142.7	405160	127835	79838.7	200697	251372	98238.6
596.268	6.72			329528	692242	67573.8	743496	61705.2	2.38414e+06	313251	321638	7675.81
331.126	1.19			275599	440189	169596	43570.4	41525.5	47621.5	538945	685783	218150
242.115	2.13			207894	149910	53933.7	34590.1	97367.8	172094	232807	342583	104082
341.03	1.86			4094.75	3942.25	0	10753.5	639688	549387	248037	85940.5	136805
391.209	7.12			16200.7	18986.3	3760.47	0	1.1379e+06	702241	145858	164368	192009
525.253	10.7			117931	1.2642e+06	44376.9	73747.1	163680	119747	157141	151418	271009
385.149	9.25			188769	2.0378e+06	41572.3	152027	539791	322201	453598	437445	881549
231.051	10.12			204374	1.09413e+06	164640	211300	1.57327e+06	697433	666892	602465	841217
261.088	7.89			105539	693009	177495	72752.8	827310	682369	447709	479445	232980
259.13	7.4			171611	273061	85587.9	155181	700751	672348	8.07397e+06	7.29864e+06	423532
445.191	9			1.38164e+06	2.68873e+06	119078	214478	909580	506384	277884	434083	812463
230.997	7.48			145598	431794	33423.3	431263	777565	3.948e+06	951060	1.45301e+06	1.88493e+06
261.564	8.54			103753	518794	29789.7	93627.7	385954	114918	93921.9	139090	260589
336.16	10.03			221324	365530	180840	628357	791114	213869	547291	813592	233832
189.052	0.78			241511	616426	305521	458273	479336	437248	2.38101e+06	2.27021e+06	1.166e+06
419.002	1.87			278223	275982	95175.1	275556	0	0	44810	199859	0
256.094	1.97			2877181	1.05985e+06	1.45467e+06	1.1434e+06	169720	8.15981e+06	151486	184289	82105.9
324.023	7.48			1.16115e+06	918476	92381.1	503459	626588	444849	254555	302604	137892
319.051	9.12			84235.3	217178	29064.9	61663.4	130403	115740	205243	184941	420261
507.156	0.78			544971	1.99667e+07	1.13667e+07	408556	275326	43900.8	223946	273366	307593
432.21	2.09			117683	18263.3	3691.27	1225.14	35750	32312.4	1.83764e+06	2.93578e+06	681529
376.1	1.35			81379.3	141018	45586.7	107660	216126	195867	410811	265989	724648
218.03	1.47			183130	115196	32351.9	15432.8	311180	202459	306799	265475	455799
227.115	1.09			223566	447484	513849	5282.68	76992.5	182659	1.85155e+06	1.85734e+06	1.00038e+06
465.305	10			607247	319671	38950.8	1.28e+06	14752.7	0	0	1016.1	0
214.997	0.79			308789	7022.68	390192	51615.4	380067	669178	686928	610569	455750
260.024	7.29			4.61034e+06	710902	56011.1	8.38947e+06	3.60665e+06	373305	78879.5	115856	109344
227.067	4.49	C9H12N2O5	DEOXYURIDINE	138856	147037	61216.4	820697	468511	866229	80516.1	108111	65069.7
217.047	3			233041	174913	33517.9	4002.45	246482	164726	362861	433004	265072
323.136	8.68			304367	369832	34267.2	0	13739.6	8850.37	894813	1.22201e+06	643871
224.024	1.29			158331	848591	29633.1	797126	98100.5	725456	145856	249909	312324
302.136	7.11			433361	392371	137346	107239	372372	157429	1.2204e+06	1.56877e+06	793069
187.109	2.37			924834	715244	184065	237006	184637	444099	272105	378707	137885
531.301	10.41			298839	575377	211926	1.28047e+06	56521.4	76565.1	89873.1	113780	230993
499.329	10.3			229827	1.13446e+06	801292	450700	506821	195463	81198.1	96036.4	189538
103.004	1.17	C3H4O4;C3H4O4	MALONATE;MONO-ETHYL MALONATE	124029	346687	118634	196951	546086	309406	558608	535226	630335
192.067	8.83			1.01006e+06	143185	922156	292821	299694	221543	3.1896e+06	1.8707e+06	469645
349.017	7.11			3.06461e+06	6.93281e+06	16891.4	2.64423e+06	518832	497889	0	3886.28	6049.13
480.297	9.24			1.16333e+07	334931	348472	2.43545e+06	682150	11791.9	2140.62	17502.6	42968.5
343.149	9.92			59468.1	477813	107155	145992	223355	269804	643058	512150	2.43414e+06
319.13	10.28			547652	558495	179354	396114	583579	548958	264135	1.41184e+06	405022
527.269	11.53			68651.9	6.77016e+06	139095	218345	426716	124684	328288	426518	2.61646e+06
262.572	8.76			73868	2.51145e+06	91351.7	335329	296874	170393	146003	208835	194197
118.051	1.09			151382	125103	86928.3	65535.6	1.26372e+06	1.04032e+06	349013	386049	277046
204.996	2.3			252201	258797	330949	289185	190561	224795	196799	163581	255665
243.135	8.2			166559	412693	17103.3	66334.2	58403.4	955230	763521	3.13789e+06	2.33644e+06
516.21	9.18			221703	6.12618e+06	49613.7	136273	301292	269196	669879	698429	3.24029e+06
387.167	8.95			139294	767115	32492.6	261850	303874	455724	620614	644743	763925
620.846	0.67			870066	587185	729152	778967	810435	300271	144672	189417	460736
342.167	7.73			252021	316744	87741	277066	327729	264914	202535	231188	116833
311.053	1.73			217835	368524	39052.2	197168	68007.3	385088	279896	328949	168693
440.186	10.19			2.01638e+06	2.0493e+06	426687	1.44926e+06	15724.2	5504.24	4121.95	1222.35	0
316.115	1.63			229668	241860	57354.3	16767.6	56202.3	99561.8	508234	650004	317767
203.056	1.51			738394	3.74349e+06	111916	10038.5	260414	86982.8	3.78408e+06	3.03043e+06	2.26766e+06
244.559	9.27			13935.7	1.04135e+06	6866.38	31680.3	2.29731e+06	645952	120923	194690	106350
443.288	8.06			2.34881e+06	462146	462367	0	0	0	407752	494238	126324
217.119	2.52			584520	665356	140357	93935.6	173145	234948	536394	717473	172369
164.028	0.93			799250	187800	223374	93893	223041	92036	511997	473432	322056
474.185	3.71			133534	263865	56277.8	0	9518.49	13788.3	252877	333976	195518
265.094	1.3			291151	735361	53820.4	1.02025e+06	539316	16500000	67280.4	95351.1	67687.6
473.276	11.77			906351	802578	288677	93373.5	17737.3	82913.9	578352	764937	13081
435.192	7.7			396749	425323	803412	599885	675819	594704	103050	74453.5	310238
298.141	7.72			282568	293342	165538	87769.5	265777	353405	409476	480274	243857
515.288	9.45			3.38745e+06	3970777	527937	1.42238e+06	462791	123515	42063.3	62661.8	169857
454.22	9.53			90795.1	74585.8	12606.5	0	589075	401113	103450	137044	79651.6
254.623	10.91			530909	1.50978e+06	767587	1.08667e+07	391481	22523.4	232038	160046	13101.1
515.288	9.27			2129058	3.27443e+06	413838	412643	659044	123515	31815.6	57689.9	169857
527.269	10.11			506550	1.58436e+06	110588	121824	285709	126636	207807	226704	678634
161.009	2.08			229178	161281	152628	832747	539407	254024	432390	564397	109033
173.104	0.71	C6H14N4O2	L-ARGININE	529556	1733979	978492	910510	646124	1.00192e+06	303006	403695	196468
594.263	4.94			84243	215482	90616.7	0	4027.55	949.844	954.833	2982.39	2990.02
260.045	2.23			162182	270662	177642	273963	72776.4	82318.8	627227	621222	427971
273.043	8.82			202674	320660	59865.7	25967.5	419156	153061	187106	201259	335392
230.982	1.58			352397	198445	138639	54449.1	294227	310022	491017	536804	386868
347.125	9.32			334049	228629	408932	417868	300884	292116	376796	345273	364827
513.29	11.26			200664	1.49452e+06	240911	315682	265545	163055	68422.8	70499.4	492943
428.142	0.84			198573	275864	167669	402121	600435	2.20354e+06	226037	218607	92213.9
148.044	1.55	C5H11NO2S	L-METHIONINE	118711	264288	43597.2	208077	172510	39089.7	6.31921e+06	1.18667e+07	1.11101e+06
470.23	10.66			288838	847655	87441.9	235665	231902	261203	103836	88562.5	309798
424.14	8.95			50556.1	1.58063e+06	7827.6	145321	316764	447662	525808	463444	614523
317.1	6.45			283387	231677	44741.5	4269.62	118404	128170	413997	539783	273054
305.116	7.47			6.37913e+06	1.16837e+06	203114	231691	839197	187858	97410.9	211640	773211
220.046	1.1			276239	55424.5	9020.09	65497.8	137701	88294	442406	427895	319349
263.044	4.49			113426	141974	35543.3	549128	407740	662424	78549.1	106244	54543.8
400.152	8.86			245049	544232	60702.4	38066.6	910970	369998	280707	275145	1.17563e+06
344.147	8.25			168162	172187	36593.1	0	563325	738913	181292	285567	150564
449.153	1.59			33364.9	234871	248041	7218.93	507625	258763	243094	339548	55878.2
485.222	10.04			1.1621e+06	394654	34674.5	971393	146794	86305.5	52741.8	38852.6	162894
247.548	7.71			71261.3	252628	74665.5	46299.5	134052	191471	140280	109965	346867
222.992	2.08			64250.7	218789	2058.22	40063	45824.5	399672	155349	319028	177553
224.062	9.25			816836	3.53333e+07	109972	1.72056e+06	2.26117e+06	682917	851603	200220	1.41777e+06
280.05	1.54			101888	180007	19546.5	776268	416916	406858	199633	213373	189798
204.088	1.09			258998	446282	162465	170808	87771	100805	647002	689893	352150
231.099	2.46			288359	613890	138248	1.59115e+06	153154	182275	168414	193906	106555
313.163	6.27			392319	636337	235733	13079	33561.1	45015.6	1.44764e+06	1.62663e+06	984310
377.086	0.78	C12H22O11	DISACCHARIDE (6C/6C)/2-alpha-D-glucosyl-D-glucose	602903	26700000	1.98333e+07	13200000	1.01895e+06	467257	198832	171394	438094
374.157	7.74			265465	557876	74865.3	36950.7	111787	132835	665377	764526	764890
274.105	0.98			242442	406467	215564	64083	73322.8	82052.7	801537	844809	387606
186.077	8.49			269371	114827	100271	10718.1	1.7205e+06	1.11182e+06	412387	658201	112134
215.005	1.65			121186	265936	499804	211699	711989	582215	676323	593299	429486
260.089	1.16			52398.5	220371	64503.7	291987	571514	369540	263513	315482	257152
227.104	1.52			106506	2.53027e+06	42971.5	197355	121418	87654.7	264654	876343	608583
484.272	10.97			439864	180614	423116	350746	302474	324061	470150	459209	469772
300.121	6.89			363234	547225	68974.8	3393.91	90477.2	57933.2	662413	912535	727720
585.139	0.74			5.29513e+06	40333.8	187982	2.28333e+07	217131	2.53296e+06	47034.5	136051	62903.5
471.242	10.96			165285	1.9363e+06	89219.7	886918	4.30706e+06	1.73667e+07	167578	598319	4.07776e+06
173.093	1.03			117683	102255	152004	7179.53	54023.7	342036	1.40734e+06	1.23151e+06	798763
217.119	5.8			428634	527798	128797	188560	147255	194503	105621	146371	69068.4
512.278	10.87			129463	2.53701e+06	255854	320503	367942	217645	398302	330516	808218
204.051	1.42			282426	270959	64529.2	26425.5	272089	217714	315249	362867	292409
461.189	6.91			269284	360195	228405	55918.2	168316	217395	519666	979847	278919
289.105	6.92			615107	627885	145568	4915.01	294616	150628	913702	1.26509e+06	954241
144.067	6.71			286415	124696	197001	88563.4	320897	149298	2.58378e+06	2.13049e+06	830995
365.097	10.09			148421	44232	293448	189691	155521	250312	296807	295412	272953
546.275	8.7			2.75153e+06	524175	82882.2	56261.6	1.06837e+06	93920.3	10520.9	29183.5	138529
296.532	8.86			128392	284168	65075.2	133739	572251	425778	354434	279740	514167
82.9536	0.83			414995	150629	313186	801985	478243	225503	130271	237048	316923
517.286	9.9			3.19877e+06	5.9774e+06	1.61356e+06	5.7373e+06	402158	57159.1	307134	180981	273396
317.049	1.56			663834	98145.1	28910	22699.7	273509	282893	869786	1.83575e+06	426437
526.248	9.29			8.99373e+06	5.25632e+06	122580	47841.3	288062	19915.2	30046	61944.3	469523
162.041	0.71			483437	164921	588330	2.62997e+06	910588	743143	2.86618e+06	2.76023e+06	1.17356e+06
192.981	2.64			119409	291654	9289.71	33293.6	48632.3	384928	195619	329407	297094
121.03	9.64			123746	191648	240666	216118	173019	183033	960954	197616	226549
219.045	0.73			29600000	1.32174e+06	322341	1.47947e+06	199057	1.05191e+06	442573	643329	446591
255.96	2.43			167407	256289	238483	265587	55686.8	81090.5	854562	764291	379636
248.024	2.28			79641.4	34780.1	3934.36	9861.65	303474	1.37206e+06	472725	679778	1.12765e+06
349.102	11.5			248272	228524	240745	251073	250350	252667	255630	251407	250701
495.297	11.02			136580	7.41744e+06	872529	1.02225e+06	14024.6	56418.7	461807	336991	12234.2
313.141	5.33			53427.8	146673	29825.1	0	0	0	105431	126343	96683.2
162.013	0.81			160142	716456	109010	69890.7	290988	122943	680904	797658	224361
201.125	2.46			104414	613160	30121.1	138350	167159	309047	113835	198657	382568
304.104	8			345616	194037	45797.4	34598.3	441604	270073	446305	566569	392582
225.06	9.62			154106	252685	163332	136599	470695	177511	208370	170658	279795
480.297	9.4			6.87473e+06	488952	357240	2.53619e+06	702829	21631.9	4851.07	17502.6	42968.5
238.025	3.38			268660	180754	172618	255869	33357.4	52684.3	91471	110935	45092.7
282.084	6.14			1.16436e+06	3.92298e+06	347138	1.72494e+06	319483	511679	94490.9	98634.5	133215
529.268	8.88			14600000	1.19244e+06	954255	298881	428622	77261.1	5911.68	13673.7	64767.7
515.126	1.35			416108	197694	69743.4	4805.77	23721.5	14643.3	107859	136802	160306
327.099	9.18			382028	412931	232964	324084	321340	440234	1.041e+06	1.17884e+06	99337.7
273.073	6.14			641095	424294	61408.3	3076.22	256797	183357	1.10989e+06	1.48689e+06	325835
432.857	0.65			517818	904482	601927	181556	296201	1.25168e+06	1.01486e+06	972872	347858
287.125	7.77			215205	753313	121669	7956.01	1.60246e+06	1.80803e+06	412722	679925	144363
222.098	0.89			383757	593845	209814	290807	206939	53289.6	364636	435809	587320
360.142	4.47			96933.3	129911	20538.7	11463.6	135112	105049	92336.3	105848	142515
227.129	11.84			78179.6	328448	340613	927928	2.19333e+08	129000000	346325	1.09281e+06	145328
264.107	8.07			167699	1.78498e+06	53418.7	160576	715102	1.49289e+06	434520	286324	248420
242.013	7.41			1.09421e+06	546845	371149	136617	188604	217384	1.78635e+06	1.95258e+06	1.04371e+06
342.051	0.86			155239	528634	154318	0	16771	85739.4	214187	234872	217835
296.979	1.89			422013	437589	446389	418058	13039.9	30798.4	140502	305541	73783
501.291	10.55			902381	1.86218e+06	1.50208e+06	1.22902e+06	53161.8	32031.9	295754	273430	16786
217.083	1.49			890148	172841	27624.3	117959	151492	463775	455115	407852	62355.1
244.13	6.12			274784	477786	397653	454389	158531	240056	286161	401035	76445.6
190.038	0.75			257840	328758	166417	1.31111e+06	470829	475119	915948	858345	785839
217.036	1.28			183259	113274	14949	38337.5	148447	167330	285851	355867	315349
217.119	6.39			2.9431e+06	165866	669902	92229.8	257580	548673	387679	408547	236265
497.349	11.19			84580.8	287039	92194.5	236114	606281	129471	32940.7	74122.7	559236
305.136	1.32			106212	329800	63853.8	2409.78	19017	14562.1	269291	323987	251204
214.083	1.13			172240	224608	69099.6	15649.1	381497	730962	570424	457814	288973
455.141	0.98			91786.7	260329	76430.1	0	261870	149027	162461	155924	91356
304.616	9.61			902234	574092	25381.8	224141	255057	58145.6	41972.1	84046.2	180020
291.942	6.16			251054	144012	207528	330641	82511.4	106666	199879	132414	182332
512.269	9.99			4.23333e+07	2.47994e+07	5089771	530124	582781	194785	170597	222821	299172
511.292	10.28			326619	1.37932e+06	587895	210115	0	85498.5	165636	239235	0
316.035	8.6			262098	200775	481895	418820	312307	340714	333175	287164	331977
261.088	7.72			468374	701784	174895	66698.3	461623	444778	441281	453666	149833
287.114	10.96			84180.5	2.12729e+06	186726	770693	156619	91684.7	63323.3	64811.5	203492
197.093	8.75			302680	525492	370545	2242.38	21354.2	33621.7	2.30048e+06	2.52414e+06	1.00714e+06
430.199	8.98			345758	3.47179e+06	66179.6	176173	580570	380460	202251	246735	750520
203.056	1.13			318548	1.30268e+06	251695	9265.03	160107	86876.8	4.45848e+06	4.39335e+06	3.25652e+06
279.057	6.57			964814	383747	210016	758220	337146	741968	49764.2	58439.8	61248.7
549.168	1.11			2.86333e+07	5.23237e+06	3.80017e+06	873413	68854.2	48950.1	254893	175535	196150
318.092	10.09			293401	213511	304609	272825	227344	266137	323966	311921	310551
273.047	7.05			155843	432620	72387	7387.16	6419.01	4659.08	163608	314586	293412
266.932	0.66			427525	411082	362098	262634	287228	409717	285882	308996	325630
233.078	1.07			329233	626502	210082	990303	83945.3	139364	718474	196141	416256
136.107	2.52	(*CH3)2*CH*CH2*CH(NH2)*COOH	L-Leucine-13C6	98611.4	98586	104874	99751.5	98512.1	98297.3	84122.1	81794.8	95426.4
252.559	9.03			52102.8	174653	30546.2	68352.1	870148	232998	209842	99577.6	687644
115.004	1.72			207853	260538	75931.6	199950	303966	293278	131963	133371	212265
203.067	1.33			582361	477245	98527	457724	125087	235373	470720	1.01579e+06	559321
159.066	8.46			91545.7	110578	111843	86462.3	147789	408091	134782	130650	187596
180.053	3.17			169699	209517	19995.8	282663	73977.4	84317.8	165446	181421	96849.1
541.143	9.81			250234	190216	91171.7	88284.4	291049	306293	336334	309339	482923
389.997	11.5			301978	515845	235792	308655	343428	327778	261059	292441	274197
489.271	11.03			634343	514751	454364	98314.1	45264.3	122444	566763	774177	10457.7
114.02	8.58			282783	298231	287823	280828	278611	283774	307079	313722	293342
175.036	1.14			208954	1.24397e+06	258236	350429	134153	60066.2	1.7573e+06	2.95849e+06	141873
274.105	1.13			194658	154783	172251	137550	51998.4	77078.3	801553	826642	254644
636.82	0.66			581514	645204	621151	348328	400904	491578	266426	326044	316709
214.049	0.71			1.32048e+06	293902	437471	3.6868e+06	2692760	1.6458e+06	604365	790717	1.40827e+06
375.16	7.02			580196	94828.3	268058	83099.5	6926.71	14540.9	346626	386641	962275
474.924	0.61			82206.1	136977	44510.5	263950	639574	384845	496524	444561	261031
300.12	1.82			675065	831104	282075	23006.5	15012.2	6337.28	838587	781319	153584
175.025	3.36			296538	929920	187773	156273	1.02305e+06	945232	45686.4	79412.3	404042
212.104	3.23			182434	130368	152337	1038.53	1888.05	5453.24	856558	1.05533e+06	452756
216.088	4.51			61088	138414	5030.4	32303.7	80343.4	228468	179913	271014	270597
511.257	9.49			6.66885e+06	12600000	778776	1.73435e+06	296938	24296.7	13299.4	12576.3	29800
760.811	6.93			258197	372045	147744	0	0	6985.95	664534	719207	826.712
227.129	10.77			172849	163968	294515	657402	242426	800038	1.15324e+06	1444543	350733
173.057	1.31			236242	219978	116102	260234	359861	176278	568853	540044	2.48074e+06
330.204	7.03			1.31251e+06	3.51852e+06	3.53729e+06	13982.4	7957.29	47979.4	397481	394030	47234.3
156.007	1.17			336483	346234	251927	20672.6	4251.78	12133.5	190838	288214	2234.1
269.151	9.19			784387	200031	7126.38	167156	23398.6	955886	93182.6	171877	305997
290.046	2.52			151343	101309	197789	131731	236279	253916	37569.1	33962.2	86049.1
528.271	11.13			68396.8	2185142	160004	143484	701013	363424	104741	97535.1	458395
441.159	9.28			413180	2.27945e+06	116122	84085.2	318639	289037	133997	242119	458637
232.046	1.34			179890	174998	42541	31027.2	289134	199952	293896	389306	296423
91.0546	11.51			281256	264611	288407	278183	288631	276428	298313	288545	289209
529.267	9.36			1.01812e+07	1.87569e+06	287172	223862	283649	48799	9707.61	18290.6	84826
404.131	6.49			213540	204698	43560.6	0	33460.2	35721.4	368993	460018	282477
273.008	8.23	C10H10O7S	Ferulic acid sulfate	353660	411495	63777.7	34894	71128.2	65461.1	458936	595638	508328
296.12	10.21			215184	1.81924e+06	105209	511634	106113	89049.2	146085	137362	246091
441.159	10.24			72495.6	145691	29728.9	23307.2	1.46407e+06	466438	310463	332068	1.03803e+06
258.026	2.46			108249	123056	125527	145108	208975	64252.5	290790	268190	239698
439.085	0.75			252878	1.38667e+07	8.55667e+07	2.85333e+07	196838	96002.3	392237	466616	216039
390.116	3.25			101477	101573	23399.1	0	118794	88970.8	143701	195212	110084
152.986	0.82			461432	290286	173246	803610	575462	392656	173814	240472	265712
815.569	11.22	C24H40O5	Dimer of Cholic Acid	15023.4	0	0	134236	227790	572649	445341	582095	9.40266e+06
328.152	7.32			2.26619e+06	432946	78687.5	3.2771e+06	300277	578292	160123	167144	153944
258.074	0.75			276630	545509	270499	346705	376805	277205	1.70092e+06	2.89303e+06	1.90409e+06
377.07	9.97			693180	813655	272798	8107.79	16635.9	19575.6	646593	827489	458842
229.119	2.06			199185	119046	41933.2	0	5996.9	7338.25	140787	144508	61624.7
208.957	1.54			322521	170529	103905	54098.7	235228	249736	418591	499142	322797
318.11	8.28			298764	847231	165064	705968	154331	57039.7	781434	887249	183242
419.896	0.61			479986	443293	608827	135238	68977.9	160342	93138.5	119995	243413
290.096	10.97			244463	130364	274892	214055	196162	195368	262729	253631	274078
175.025	2.78			194884	497538	55861.8	239871	1.66634e+06	1.16942e+06	4.28333e+07	6.28333e+07	2.23897e+06
229.083	2.71			1.8975e+06	3.9712e+06	512244	2.32036e+06	38845.6	4.8756e+06	39466.2	51337.2	19370.6
258.075	0.87			160706	484985	258829	346705	230634	364511	203763	197148	341139
515.197	9.22			69549.6	2.33554e+06	23266.7	98621.7	351090	268473	280132	306096	1.41851e+06
138.056	7.79			390020	639101	273455	376093	579873	484407	238942	258963	564134
249.062	1.49			242389	219421	35889.8	6805.86	189120	148812	259337	263141	193273
273.11	8.35			341697	249268	29027.2	1704.37	57232.8	58515	325624	472662	258105
205.035	2.68			95358.1	248238	50595.2	250935	196995	221038	167879	183703	158886
402.168	8.53			385001	127410	46423	23631.3	452261	352647	146047	247712	793291
497.295	11.16			121226	863174	225877	321745	869479	135698	42412.9	56546.4	321360
529.267	9.09			14600000	1.42283e+06	702171	227761	252439	49201.5	10487.8	18290.6	84972.3
296.124	9.29			290675	1.19682e+06	182862	315960	75919.6	25416.7	632161	723315	841528
431.179	7.37			474280	1.01341e+06	149396	23912.2	20793.1	15651.3	1.4287e+06	2.06179e+06	832043
255.96	2.22			164439	251439	184707	260396	38244.8	54978.1	450578	409779	366376
158.082	8.03			269549	164468	335960	109030	453019	228360	3.9478e+06	3.15343e+06	1.01331e+06
443.258	11.16	C24H40O5	Cholic Acid	293290	281558	137591	475228	648378	1.0622e+06	923575	1.0824e+06	303782
303.233	16.02	C20H32O2	Arachidonic Acid (20:4)	787951	156399	6.9527e+06	7.24184e+06	1.03531e+06	20177	68493.1	3.83325e+06	213476
529.285	9.92			286134	2.06036e+06	83019	149546	323288	96369.2	290565	186019	794904
544.259	8.7			7.4598e+06	2.19699e+06	162345	242903	932537	136354	45665.2	76992.5	352855
472.927	0.61			99780.7	173255	54005.2	312208	834968	477718	655728	557857	339157
324.079	11.48			279965	213345	269420	254238	248057	268821	271661	280547	279934
275.089	2.32			175409	226640	54335	65850.9	129187	321387	168084	537722	78047.4
188.057	6.32			297964	185304	38282.4	29334.3	581814	399336	388681	406352	520673
192.034	1.41			200900	52817.8	88051.6	65433.1	118633	221887	566946	470334	134602
243.992	7.6			40630	28616.8	11519.4	0	423798	1.4247e+06	341290	409839	314204
457.154	10.68			324658	700966	18676.3	762484	424544	75083.1	227873	280392	439297
344.147	7.39			999376	1.03482e+06	232979	63833.6	126595	300461	300190	449697	127893
232.05	8.37			38211.7	1.1985e+06	26536.3	120914	203485	142065	196602	160166	154055
491.287	11.58			911919	616703	516273	80782.2	28745.9	397309	167445	247953	9070.18
193.025	1.06			960482	1104354	406389	1.58509e+06	70204.5	42832.8	352633	483509	173983
179.003	2.3			197618	185856	247545	197804	138875	173290	142256	115196	197359
360.142	7.17			251885	2.73331e+06	271204	179143	74672.2	47549.6	323965	2081402	608674
498.288	9.95	C26H45NO6S	Tauroursodeoxycholic acid (T-UDCA)	647411	8.16387e+06	832965	584392	120792	50131.8	79833.1	117921	162735
333.041	7.71			233080	125758	209183	393736	86921.1	134995	406597	363004	326617
341.097	7.15			988413	954009	430646	669993	35493.6	754845	33887.3	48018	27446.2
246.992	7.53			916729	581541	23593.2	187900	48176.9	395963	226521	366375	648609
236.142	12.18			245039	246310	254073	197719	272075	265035	301674	284829	299614
248.078	1.27			283534	296760	193956	235419	252622	238684	93563.3	122322	195580
172.024	0.73			5.80536e+06	3.81129e+06	3.13238e+06	4446944	94654.7	597510	524894	755153	548680
364.87	0.66			505504	898566	527673	145608	239192	1.60926e+06	1.4872e+06	1.31973e+06	319062
77.054	2.3			183424	186817	185926	178282	162255	165205	176718	167032	171183
265.989	2.5			100297	102838	180473	109914	69780.1	85301.6	738763	612049	389669
238.081	6.18			359482	519318	226240	157979	196421	197546	175792	207075	125874
547.295	9.85			282633	387615	67735.2	174027	145747	100961	15654.8	26482.8	205882
290.042	8.6			195680	147077	404684	375198	254500	274625	261867	217696	268970
451.182	7.5			291155	88068.1	223536	65001.5	932252	553819	159536	381197	33053
139.04	1.23			255481	961882	122577	17191.4	149237	82145.8	872349	1.0207e+06	798452
291.072	1.09			201537	201870	106874	166048	90100	79150.2	414633	512063	341817
206.103	0.96			220756	542833	573184	61099.7	37493.1	626773	4.81996e+06	4.74318e+06	5.59267e+06
283.055	1.13			86841.6	47887.2	166680	8219.66	188748	189595	402232	316303	373072
471.172	10.15			492817	574215	104697	327619	6375.74	0	930.32	1430.22	3930.06
289.056	1.32			257066	94972.9	48503	4230.2	21029.4	54047.4	148127	177835	123474
254.062	8.79			231749	60652.1	27671.7	14836.1	1.38509e+06	497463	245056	293394	901133
257.993	1.83			42981.7	33255.9	95785.6	119286	583915	592341	464164	290966	500225
175.044	1.64			182664	60766.8	27744.6	240559	155664	6.44199e+06	208970	264273	252278
427.216	11.08			102183	1.02655e+06	56664.1	1.07156e+06	325279	130019	207086	185604	168829
425.218	8.62			670631	374956	174884	52036.2	637692	238455	180341	306160	656301
204.051	1.23			251371	430652	50262.3	26425.5	229988	214663	491658	413669	315841
390.152	7.01			180999	166782	38712.7	0	357652	432638	252101	309951	201336
253.12	1.06			62825.3	642608	183241	0	1059.94	4951.07	805433	771574	518838
550.168	0.94			6.55921e+06	2.53873e+06	2.45624e+06	1.28112e+06	294761	101446	90047.7	92299.2	100653
443.288	8.82			509073	30946	325614	0	0	4556.5	2.14739e+06	2.82867e+06	204159
318.045	1.37			184040	124206	28601.9	0	20632	17101.6	541526	581419	497995
541.248	10.32			172056	14800000	102819	133647	316140	129445	242112	252802	491322
200.093	9.48			292393	165912	101130	17155.8	2.59428e+06	1.61324e+06	363178	472403	104367
203.104	1.17			175478	257609	235613	173238	141991	219529	310479	417811	319452
346.126	3.02			85695.2	170444	148389	4470.43	43086.8	25615.9	199280	244478	391832
281.107	1			176134	294378	59966	581587	567038	253687	69517.6	177350	45881.1
83.0133	1.07			107173	124092	521964	172373	94142.2	94846.2	383700	349502	761986
217.036	1.61			263759	89124.3	5121.54	40527.1	150428	243550	137696	208528	149293
493.147	8.95			129635	301642	841639	198220	253815	227452	187255	245259	104252
202.043	1.25			455646	194083	72050.7	132594	25458.3	25453.6	160521	190563	148109
166.059	8.92			637108	2676.56	5309.41	7.70792e+06	65976.7	261076	3.4893e+06	3.73606e+06	809491
261.088	8.09			65149.5	272768	27407.3	72752.8	648163	689245	210189	253156	232980
469.154	6.44			12079.3	6920.23	1752.45	3464.42	537759	353598	466605	435466	458994
219.078	6.65	C11H12N2O3	5-HYDROXY-L-TRYPTOPHAN	188290	53973.4	86909	177316	139978	207739	1.21646e+06	1.09752e+06	964524
443.175	9.86			145587	2.56441e+06	69314.1	348153	436651	308502	198059	204537	302158
258.146	6.74			877242	312587	60511.2	20196.7	42637.7	156503	220555	289579	167291
511.274	11.36			315725	996742	132700	91596.6	334353	188915	184408	146967	353395
307.067	1.55			177854	427557	398308	154158	123992	133169	101306	109511	74967
299.973	6.15			180110	113886	175426	299354	64321.1	80172.1	210917	189755	158798
607.349	10.99			197433	360631	105389	140845	139727	151415	63261.9	58699.1	34456.1
219.078	6.87	C11H12N2O3	5-HYDROXY-L-TRYPTOPHAN	174540	38970.5	80827.5	66531.9	124759	217610	1.13046e+06	1.02677e+06	881797
679.194	0.88			789935	163481	41146.8	1.92669e+06	591230	1.05368e+06	31632.2	44696.1	29679.6
316.018	7.58			163943	238620	53477.9	44382.3	324140	127445	133602	138348	236553
303.084	6.06			127423	159578	35007.2	29759.2	201872	96179	208024	360561	129065
195.992	0.78			166405	170499	213008	226395	1.07536e+07	4.48719e+06	1.35033e+06	1.38916e+06	269308
467.211	10.48			402115	1.34291e+06	66493.5	195064	248663	175935	151095	114310	278287
408.934	0.64			813409	879979	351821	1.37542e+06	1.6824e+06	1.00498e+06	736961	888113	418971
345.178	4.52			89527.4	176634	37177.4	0	49025.3	26455.3	166135	200428	231711
508.315	8.36			228639	5.40687e+06	607239	1137.47	1409.55	1129.53	44082.7	42089.7	0
159.03	0.72			316340	456602	592011	167880	468243	160431	530891	730475	289201
218.067	3.27			1.4104e+06	130704	21335.4	47798.8	512624	467598	182074	313231	33627.8
443.211	10.45			400395	327998	121626	198449	138526	387155	66298.2	191411	193681
171.103	9.67			87286.5	64327.3	340930	149955	87339	262779	191351	295414	341776
383.101	0.75			2.66336e+06	915828	1.37881e+06	471344	480410	193798	172210	232580	74419
208.029	0.79			211113	1.13929e+06	397753	702563	140359	242864	458121	307710	505410
409.172	8.66			310676	326070	82133.9	9337.61	28843.2	83919.3	1.03218e+06	1.25276e+06	989026
302.111	8.94			209655	204165	43681.6	139670	717653	366159	636596	847738	504069
227.96	1.86			14241.5	2514.03	31615.8	46309.2	224042	242802	184343	117556	178373
211.014	2.3			178253	178068	247628	208485	136143	160809	140353	107233	185961
312.567	8.37			92393.7	807593	37325.2	71984.9	118712	101247	181520	103717	328457
162.041	0.85			241042	114913	556616	2.71019e+06	3.0032e+06	927699	160905	2.81564e+06	139741
228.966	1.43			37642.7	121963	378031	96913.9	326931	285196	509702	510472	283140
431.179	7.13			253321	1.03491e+06	80685.6	12293.3	20793.1	20482.5	1.10759e+06	1.54734e+06	73981.1
291.103	1.03			290755	780398	211048	29624.8	55920.7	103319	446595	399543	408859
222.044	1.08			160359	522594	106615	29990.6	199977	244854	1.89435e+06	2.24187e+06	725946
295.03	5.53			390755	22186.7	0	129338	83177	158943	25328.9	42568.9	2345.14
345.023	1.21			2.45081e+06	604141	2.41656e+06	158319	6906.5	79346.3	82507.7	293381	56942.3
293.115	7.72			329626	355801	309542	340572	358035	566840	1.32887e+06	1.23641e+06	410486
533.173	0.83			7.10236e+06	242982	98677.8	1.45333e+07	1.97333e+07	13300000	53732.2	137308	23993.3
385.17	9.35			137694	1.69016e+06	69752.8	456149	257019	251935	913371	786860	651553
145.098	0.74	C6H14N2O2	L-LYSINE	266374	385203	269096	97433.7	65152.4	175526	228829	253975	3215489
335.151	10.79			124850	132829	241098	469917	534223	378203	573836	610297	142447
413.204	7.76			550731	936625	186378	17765.6	80797.5	219669	981086	1.22254e+06	544316
302.136	7.23			375239	403055	144182	107239	126012	158680	939904	1.56193e+06	1.06839e+06
486.257	7.71			273476	357920	97005.7	0	0	0	1.06887e+06	1.39267e+06	533673
261.125	7.88			271572	323117	69729.6	87747.4	198631	232514	174829	218739	162283
126.02	1.04			122103	236305	133036	64745	172716	375557	644527	924221	284813
267.027	3.36			195734	426099	262576	0	8712.64	7364.6	188046	168342	165704
107.049	10.09			250429	178039	329570	285092	261600	293395	306299	302227	308270
604.872	0.66			802356	328575	534626	1.09362e+06	919161	136659	42520.5	58136.3	421954
239.075	9.57			36132.7	4.04022e+06	93510.4	2.22055e+06	62582.1	105555	136077	114826	90182.3
276.001	7.89			8.55492e+06	158833	16939	3.64965e+06	6.85735e+06	585908	1946.75	15632.1	4313.44
312.079	1			77796.6	269350	193958	45559.5	225830	111497	176598	181520	239699
159.078	0.89			879766	91960.8	216297	9385.87	759728	203630	4.56547e+06	4.39415e+06	5.14449e+06
370.655	10.62			6561.56	67597	26539.3	254351	266622	436404	524960	453383	981980
281.974	1.85			32000.4	16883.3	47207.5	65372.6	352350	358856	294701	182554	264498
346.162	6.54			232613	344933	78762.4	147581	66276	95329.6	427850	531482	430334
284.137	2.59			125669	146425	29193.5	10573.1	160414	108963	75638.2	88093	155772
717.364	9.68			762476	0	2296.36	65770.1	1.76151e+06	392988	0	10217.2	310643
243.099	1.42			498600	251404	188168	138680	70160.4	43860.7	329788	395240	82654.3
254.906	0.68			521767	656814	84118.1	822730	563247	839027	182992	351732	581111
326.135	6.66			352625	413644	198540	92115.9	6.79047e+06	8.14601e+06	94524.7	125661	106222
351.649	9.61			44304.1	298537	16880.8	41235	199395	38584.4	273858	243547	393260
530.279	8.47			1.23864e+06	773423	154048	93446.7	483176	205697	31726.1	133374	257418
358.199	8.5			124854	578114	134837	77921	34823.2	101978	190499	334172	302968
230.044	8.96			327577	198511	43579	49287.7	270175	68203.9	92270.5	89377.4	216344
221.083	9.67			88536.6	545729	50510.1	176346	373921	242352	189036	103857	640694
304.998	7.35			1.79824e+06	936270	288157	3326.61	32025.4	78716.4	1.97254e+06	2.6941e+06	2.82759e+06
515.126	1.77			297917	320393	108319	12981.7	12253.8	3529.11	99790.3	127002	118301
169	1.65			96268	207506	394178	156616	548857	468369	534459	475945	343187
325.074	8.84			97481.7	0	0	368537	96685.6	71396.1	536378	405957	453922
332.147	4.35			88178.1	2.02915e+06	631154	26315.8	23032	47538.8	724815	656506	421649
182.997	0.83			124797	217170	67455.1	29097.1	628044	352570	658517	946695	632847
263.053	0.9			139668	145980	56933.6	22513.2	220606	185588	383406	382685	438811
323.079	0.77			154372	107732	147737	117332	1.50618e+06	303176	1.60529e+06	2.4154e+06	407363
204.124	2.88			125016	95038.1	78472	65688.2	19848.8	16350	285498	327685	508752
301.116	6.32			77102.4	115706	28438.9	0	13150.3	8050.45	129340	194911	50594.7
297.118	10.29			358169	1.694e+06	60501.8	220100	290481	214450	81301.3	248974	49090.9
544.26	10.83			897989	643970	36490.6	251583	315192	59696.4	33553.2	80074.3	37213.3
259.13	5.29			118142	43172	74585.1	37999.5	60514	63153	149348	183662	75392.6
336.661	10.19			166669	394867	103993	229282	375234	97713.3	199949	309118	390512
279.072	8.28			88527.6	2.29348e+06	86993.8	56159.9	283155	101218	229507	458602	11765.9
435.131	8.95			50964.3	699963	6562.63	143149	252802	343596	421569	371473	448440
399.189	7.3			243120	243374	78650.5	50507.3	438404	602404	158826	206915	53964.5
288.12	4.46			96764	147187	35269.9	7949.37	53425.3	238404	163426	201817	146785
251.077	1.29			419965	103436	45031.1	38022.4	158909	124879	219356	227748	152289
415.18	10			107388	341176	72297.3	259917	316213	538981	122937	113738	348302
167.997	0.73	C3H7NO5S	L-CYSTEIC ACID	249660	254761	1.29324e+06	562526	904789	1.30172e+06	1.06469e+06	623777	1.1422e+06
250.157	14			212477	255488	192061	202052	164170	174339	267887	253025	260884
300.071	1.55			400239	9307.64	2445.83	66169.6	123421	154142	287232	295729	200931
611.38	11.16			118247	109982	202358	333533	37182.9	173625	182586	327892	107963
279.563	9.2			169432	101127	103944	141436	272762	280048	509092	467441	755376
216.981	7.22			259932	512446	50515.1	34368.6	213973	2.00232e+06	553389	839864	1.10345e+06
172.098	8.15			181571	176304	62467.2	90297	316014	342525	1.70667e+07	16700000	3.32054e+06
172.098	8.26			259534	152359	62467.2	90297	325186	322235	1.71333e+07	16800000	7.14809e+06
215.023	0.87			196876	163209	309915	217406	298481	225640	178680	219560	255454
796.315	7.14			299476	650893	121890	0	17042.4	127683	616704	479404	0
388.1	6.43			146557	140883	22921.7	17102.8	67834.1	36993.1	204188	261913	236923
311.604	7.38			1.60667e+07	655143	332507	49565.8	411584	29984.6	13583.8	29907.6	161495
412.111	0.83			195236	135158	112133	718958	679442	983692	167540	149428	68949.2
231.942	1.04			2342.61	21275	5197.73	23581.4	291580	341604	351073	326929	285678
286.921	0.58			118667	226347	267958	158867	139167	146637	146129	159247	211192
360.185	9.66			876876	143327	33505.6	416452	205835	163015	301852	276395	345611
328.163	11.47			101455	406432	1.14871e+06	497761	307403	198314	74523	202128	7466.91
258.045	7.37			178600	165242	26852.9	84746.4	1.07386e+06	1.61617e+06	7.41657e+06	7.61602e+06	4.84339e+06
201.125	4.24			244883	95883.9	117809	121998	43008.5	86849.3	176177	208432	94231
235.072	3.92			42352	49776.6	13545.3	25439.6	311124	256700	201302	218690	114050
231.135	3.31			256440	106714	99450.2	231197	67590.8	158003	75433.1	105248	46287.6
174.012	1.25			210905	234057	75192.3	297291	41111.1	62985.2	208393	282408	84180.6
562.249	7.46			195035	573999	510146	0	0	0	209636	167038	24393.1
628.379	10.64			382705	222860	311800	162759	303580	208408	134653	235095	154575
232.119	7.7			436036	261248	73299.1	2318.24	22214.5	27985.2	1.45385e+06	2.13443e+06	160087
360.142	7.39			290738	290122	110271	95415.1	76638.4	50130.9	665226	632441	392293
376.07	10.97			217289	133120	220236	192959	166007	191280	234146	231408	224830
203.104	0.94			328007	261178	242429	186053	176017	232312	950245	703559	321563
525.271	9.42			133780	537658	26056.7	35039.5	388649	131001	228703	200108	33968.3
398.193	8.57			96066	99521.8	17126.4	0	47455.3	36874.6	163269	195802	122617
495.171	6.43			1602.85	1863.16	897.609	0	316012	194542	275767	260152	286127
318.032	9.09			121217	249964	35837.8	109674	90771.1	93517.2	165869	172357	284597
372.105	6.7			272138	181962	43637.1	946.715	106406	88449.2	290665	397238	282662
513.272	9.95			12800000	11200000	1.01879e+06	1.7824e+06	177115	47629.5	50135.3	72387	87573.9
247.028	7.63			54407.4	95739.7	14045.5	23126.2	830561	636987	398734	639456	298665
336.659	10.02			166579	590826	96940.3	279672	375234	92995.5	199949	309118	96305.7
420.892	0.61			380735	376799	487216	115196	68903.2	135747	81417.4	108057	196513
321.082	1.36			128929	168381	32877	4104	63454.5	44729.8	98401.3	124597	95557.3
247.574	9.24			111489	1.24307e+06	30416	92782.8	68253.7	75807.9	285544	246571	249169
201.125	6.68			1.34603e+06	58036.3	187389	71739.3	65893.9	247483	807036	1.17983e+06	225896
268.998	2.2			110417	275352	3902.8	153431	104508	252526	67947.8	163546	407048
262.002	1.13			146919	180947	253918	217960	56980.1	98237.7	585348	562223	475162
170.994	1.72			112359	124355	35634.1	10788.7	68534.2	152685	246927	323734	125325
454.289	11.23			262674	74414.8	33680.5	780761	1.05178e+06	1.71637e+06	1.42765e+06	1.70656e+06	4.07177e+06
534.873	0.62			283442	325770	310220	106214	66755.3	158885	106343	132430	210420
245.114	1.94			75531.1	40852.3	52840.5	3732.43	283588	188700	475355	596851	282801
470.23	10.52			165810	152757	87441.9	195282	264217	145672	103836	88562.5	106274
683.793	7.59			230838	555384	252160	0	0	0	277541	238826	101010
302.181	7.98			307978	703395	36595.3	986.833	3026.12	3472.48	720807	912331	151835
342.167	7.59			619640	354361	71759.2	302872	154147	707824	49057.4	56250.8	37551.6
342.24	8.57			366398	177600	264974	975.564	980.408	10875.3	510237	608217	225866
217.108	8.83			245118	210801	117268	126815	274567	662913	563296	830146	1.38947e+06
399.15	7.61			260659	485321	33942.7	3200.31	144245	37156.5	293159	402600	351777
464.302	10.27			5.03742e+06	2.37858e+06	798309	3.06796e+06	539761	43564.8	33830.6	24297.4	8530.26
565.005	1.85			182613	376601	5717.88	357989	0	870.537	3100.25	229225	0
206.997	6.11			24756.6	175077	3411.74	6816.92	30950.4	236647	247668	391541	165200
512.27	10.12			718610	1.12278e+06	189920	347277	598025	206163	187670	227075	321971
232.029	4.98			80828.6	155589	15523.7	31830.9	29217.2	80921.4	170892	266611	281388
365.01	1.85			0	0	0	0	434218	376967	148072	54858	67613
229.012	0.72	C5H11O8P	D-RIBOSE 5-PHOSPHATE/RIBULOSE 5-PHOSPHATE	924537	4.2388e+06	158288	2.97183e+06	819682	242374	548267	697465	291769
206.916	2.34			193989	87713.6	51726.9	169208	238401	145004	194404	274313	131462
415.216	9.31			473522	4.22546e+06	148386	238124	5656.82	2001.57	0	3043.48	2667.78
265.045	8.39			32212.1	805337	31047.1	145753	143077	110283	147901	107040	113735
222.044	2.75			138282	239249	34273.9	9551.24	932097	960069	52133.6	98241.9	122738
838.321	6.66			404119	468283	222051	3173.65	0	27201.1	843070	681085	4104.28
247.046	1.54			198341	50844.2	18431.1	10891.7	132241	120484	179218	186842	173172
380.084	1.04			76675.8	652225	514505	75141.9	19711.2	722495	142036	1.23125e+06	340229
400.152	9.26			203227	1.57055e+06	28793.5	44340.3	645194	108676	267840	263369	559008
175.036	1.25			147435	141124	31675.2	362043	132764	147475	276926	305393	138727
212.056	6.5			154931	299840	45428.7	11653	374985	229580	269741	296845	196594
316.152	7.13			262822	163486	102932	56164.4	98502.6	83060.8	286093	338576	355213
342.24	8.97			318192	92595.8	647406	975.564	0	9456.42	1.5623e+06	1.73942e+06	507561
327.233	15.78	C22H32O2;C22H32O2	Docosahexaenoic Acid (22:6);Docosahexanoic Acid	414282	104248	4.37483e+06	4.20801e+06	1.10761e+06	13309.3	54798.6	3.10692e+06	165333
132.075	8			263114	13289.7	11422.4	67482.7	190010	581297	12300000	1.26333e+07	2.82093e+06
234.062	1.4			39826.8	67790.6	16065.6	31222.3	283642	196359	461122	764069	448143
196.028	0.86			214489	9.07288e+06	292821	5.63353e+06	70940.1	600889	398361	272481	220030
189.077	7.54			110891	443591	48115	480837	4.16688e+06	252198	88544.8	618896	650845
187.061	7.4			144798	260386	46844.6	105968	94286.8	2.81532e+06	90671.2	150253	526579
356.147	7.63			257289	90701.3	43470.1	44263.9	88985.1	232003	223361	397217	90866.8
164.012	1.85			11630.3	0	19188.2	28594.3	433282	417980	181144	103119	109600
736.265	6.59			233901	279157	175331	0	3539.63	29579.2	397763	260518	3385.1
584.277	8.46			93458.2	125876	51807.6	0	0	0	296966	336329	265220
316.152	7.29			269337	2.10175e+06	244912	62610.8	98502.6	113820	540955	801089	354549
349.108	1.05			211866	392659	146958	69946.9	55785.5	89597.3	793945	829999	850835
425.242	8.22			268584	328481	49924.8	1127.83	40805.2	16351.6	293652	442622	66989
529.285	9.65			266481	2.16053e+06	42689.6	70981.1	191160	28573.8	116024	119677	376950
304.53	7.6			173963	254093	66010.6	50774.2	317128	148617	151061	144921	266353
419.179	6.76			285196	644845	92513.8	0	12994.1	15480.9	919524	1.05738e+06	616726
609.364	10.97			153175	124111	283185	135031	33759	71179	141243	170539	56109.1
305.161	10.22			157580	974743	69481.1	259944	10646.2	271216	410165	658773	8772.37
305.069	8.62			97297.9	4.57093e+06	33865.8	83050.1	146961	82297.8	282633	323201	536122
425.201	11.12			361156	1.24273e+06	76155.4	652421	462498	177420	128022	141304	178815
274.094	6.32			39410.5	17941.3	835.679	831.845	308394	142910	173409	238356	30179.7
523.255	8.91			549154	106106	77103.7	39301.9	439686	305293	244874	345047	86478.8
279.148	7.9			291525	308815	134681	48656.5	32265.7	95719	311272	281388	345265
375.131	8.06			50549.5	143379	11898.8	62229.7	319902	490667	1.75749e+06	1.7576e+06	1.33877e+06
358.01	10.97			208204	106432	170832	210811	271063	342078	184173	182653	191264
359.144	9.48			71325.6	219316	15188.3	38244.9	186552	37719.3	387222	357648	1.16891e+06
199.098	10.44			260653	183633	195799	239281	325431	189980	127375	158649	188095
425.164	9.7			47323.4	197336	16905.5	17717.5	361780	118777	343050	410914	1.14627e+06
363.091	11.53			193511	138074	185088	192944	172327	175366	193151	204869	188979
116.072	6.33			140799	94681.5	22225.3	21010.2	256887	236772	238645	328994	245353
389.07	1.79			173184	271202	29403.1	0	39344.1	31011.1	246834	263216	173838
269.06	8.09			190179	319067	56531.1	39059.2	166133	126847	83967	157183	143617
461.189	7.06			261339	275824	229217	55918.2	24823.7	22135	247451	441494	110629
459.17	8.76			142735	270143	73857.1	39036.4	405037	156198	147594	116175	262297
234.935	0.6			103900	169627	114789	144591	215389	183885	220482	213580	187496
168.03	1.44			56945.2	227759	13342.6	363346	538370	306632	266562	405193	249856
316.152	6.82			460765	527183	133040	75685.9	51198.5	67217.5	255997	293832	112922
194.997	0.93			157595	350519	123159	26898.1	212640	137948	296999	394825	554445
340.025	3.38			66921.4	79736.3	106980	62698.7	115907	119936	112699	102629	123419
247.073	8.93			344312	2.06594e+06	50172.6	264000	179985	173349	140789	112552	221244
251.131	9.31			263717	206681	333347	316429	207745	230490	271728	270135	254754
373.173	6.13			234653	506546	89981.2	47065.2	56382	46034.7	657280	777033	425082
744.422	10.62			7349.63	835904	93535.2	1.14166e+06	330988	75952.3	235563	212962	360673
265.989	2.21			120699	187026	140534	172976	36348	52103.4	585296	545013	368939
483.247	8.68			238951	235850	35864	0	128455	99493.5	295751	377742	173752
342.146	11.11			206577	153479	24555.2	0	0	0	267632	383104	259411
259.072	8.19			73017.9	893998	116202	29523	1.32801e+06	850905	213316	267762	87000.5
299.126	8.25			68539	70084.1	10788.4	1983.04	195848	126046	69802.6	80648	92225.3
672.364	10.18			146844	892187	107469	2.4157e+06	370751	101550	229046	237098	201463
240.559	8.39			106787	151941	40757.3	38898.4	259480	90609.1	93520.1	122078	155643
198.952	2.34			146831	60722.6	0	151492	246322	123936	112599	153075	116246
244.175	7.97			218279	575467	259892	75544.8	37190.2	151902	952979	969560	1.04038e+06
450.262	11.81			180596	231358	50366.9	0	0	0	490225	578051	701800
541.025	1.87			180462	308516	7062.19	321558	0	0	7568.33	212509	0
359.595	8.65			115367	301821	74409.6	397493	190352	222806	470257	362973	242757
350.894	0.64			299727	422274	304774	150123	198524	469780	370135	359713	244604
189.041	1.73			262109	484035	89398.7	170120	112880	138188	81181.1	104379	82921.2
532.206	8.74			185264	539206	20040.3	66076.9	222727	109512	420406	515126	1183034
321.083	2.55			97456.2	118741	16619.7	18820.9	267059	105220	160040	234607	64357.5
546.206	6.55			117919	202873	66253.1	0	1010.53	4634.04	399471	545325	102876
314.11	10.25			35325.6	283390	185297	595392	141343	80889.2	69613.8	71336.5	115713
243.051	1.32			167329	92489.1	20701.5	5505.94	14074.3	12236.3	92516.2	91070.4	100521
185.028	8.18	C8H10O3S	Xylenesulfonate	94389.6	278896	151636	168179	281100	110117	547052	709691	471433
196.073	1.09			101754	429881	54527.5	105481	177606	1.42619e+06	2.63983e+06	3.10803e+06	2.12017e+06
238.557	7.37			207658	160052	108964	18569.4	254655	301856	1.26556e+06	1.54192e+06	2.18362e+06
232.561	8.45			38954.2	1.10333e+07	32609.2	249208	2.4774e+06	99324.3	88382.5	82047.4	152498
261.038	8.66			63686.6	323689	62875.3	280585	132819	172097	347388	295128	176200
746.28	7.03			705767	840209	236483	2192.07	7877.08	58950.2	1.16309e+06	901158	5416.54
230.103	8.43			87451.8	187612	19634.3	25456.4	679549	538484	1.46114e+06	1.54261e+06	272003
344.183	7.86			93158.5	290574	51363.3	145305	55774.2	155972	114066	153854	83348.3
304.615	8.63			2.63475e+06	467573	58850.8	114405	183415	58475	44129.6	86204.4	198536
258.098	9.18			192173	124674	38487.1	1434.56	69141.3	84075.3	248662	363758	126715
401.168	6.75			165141	392953	39022	0	194098	87031.8	408977	571834	398815
303.607	8.35			1.25763e+06	137568	105132	184933	200481	52334.1	34717.5	53267.4	61868.1
235.968	1.87			20290.1	3774.83	41944	62453.1	305630	297384	239139	150860	212508
543.264	10.39			120144	3.77027e+06	38519.5	65446.3	163331	138644	103780	189938	611834
201.088	1			59696.2	277474	231373	6843.89	26124.5	53035.6	257159	353409	95525.9
220.047	0.91			2.10265e+06	92745.9	9020.09	140055	142735	96024.9	320181	451169	336159
303.084	3.71			119355	229106	57122.9	7353.92	63653.3	78752.7	241720	369621	76477.4
556.332	10.75			101704	201747	291602	2.21665e+06	17133.4	52868.2	82560.7	101712	132184
369.174	9.96			75926.6	6.31169e+06	45892.9	116315	585010	160023	192495	161585	338011
274.987	7.5			1.13822e+06	256639	120669	58499.4	66821.7	281825	470658	527101	460007
406.911	0.61			160654	204978	152713	127179	113033	170133	118538	134674	171659
360.142	3.02			112931	45278.5	117199	10031.3	0	0	195746	232867	73445.7
419.143	1.65			189432	99275.4	93725.3	18964.4	45971.3	75568.4	596019	744343	301321
246.118	6.78			546865	872438	295831	33827.6	53285.1	74965.4	1.13856e+06	1.18181e+06	405340
283.029	2.48			81700.6	98208.5	92462.4	110783	49858.8	49099	184102	181399	148852
383.118	8.33			250803	2.80258e+06	20279.5	35982.8	276098	141234	122629	205945	555974
471.243	10.6			220513	2.89043e+06	161181	207525	75309.8	123691	173411	153274	169377
300.12	6.14			191567	421017	92307.2	13382.6	76003.9	62498.1	183394	225862	155581
379.182	9.07			188290	77842.6	10607.5	0	0	0	117333	231188	182328
657.274	7.46			342676	479026	294583	9756.4	0	0	243488	196843	33615.9
206.082	8.88			240540	140788	173277	174882	295786	363391	2.0225e+06	2.09083e+06	666906
258.146	6.56			588119	435409	95313.1	87908.4	43000.8	228099	229787	293400	173035
692.774	6.63			178146	250049	90502.7	0	15002.5	48155	309158	486736	226796
273.124	9.18			236833	312566	212003	194337	314327	257066	163823	188756	244478
144.067	7.31			313859	115031	492200	126848	232453	36773.6	3.05941e+06	1.42909e+06	609675
273.124	9.31			237743	316572	212650	195234	376878	314004	163823	188756	297140
265.928	0.58			127189	206991	152770	173187	276810	220054	272140	253294	232403
309.073	6.17			52309.9	52765.8	8545.05	3568.56	507899	777342	245777	338459	400061
474.184	4.54			32892.6	91532.2	13540.4	0	746.917	0	65126.5	86185.9	69275.4
463.234	10.23			75131.5	299260	151903	305503	70508.8	89453.6	267839	232079	8140.85
532.281	9.77			1.84654e+06	1.02661e+06	254704	485347	201849	38856.5	7321.07	26087.2	104624
490.097	7.6			162662	330314	18068.5	13188.3	648080	114511	103473	122809	314297
378.131	7.41			125973	333242	43474.9	0	5570.54	16041.9	315865	432821	391401
344.147	7.5			317322	752270	171522	63833.6	125116	179608	245497	249008	60338.6
411.152	8.61			232852	403220	61365.9	0	11024.1	4878.49	365584	637572	165902
403.173	7.47			27594.9	33754.5	0	0	569624	344162	182542	188416	222013
185.057	1.57			100888	1.04653e+06	139262	233377	3.60551e+06	5.41831e+06	149022	156800	125797
296.111	9.03			501316	565654	64619.9	2.39762e+06	265246	89657.7	115391	189616	282684
231.062	2.66			140116	110781	20143.7	0	81116.6	55969.3	134863	176106	75868.4
368.089	0.75			635698	685081	186157	126036	123519	81329.6	890287	932965	706574
398.209	10.81			64209.9	1.98737e+06	45036.7	441790	76312.5	163623	185595	107642	345481
365.136	6.68			485997	1.98731e+06	31049.7	878012	76906.9	144612	153353	227273	411711
356.183	9.64			178907	199609	53631.8	0	3201.74	0	294748	374597	268454
350.084	0.94			124411	135877	53087.6	2603.64	58204.9	109229	223708	274200	209012
265.599	8.86			132129	1.03289e+06	75125.9	106877	171147	111726	280506	360287	670433
513.181	10.11			41227.3	1.74296e+06	145785	35340.2	20385.7	167105	1.13738e+06	836035	960421
380.085	0.87			582714	1.49839e+06	978228	73025.2	65409.2	346715	120827	335654	351686
426.05	10.1			128525	102577	189227	149328	128935	152427	194815	186640	188405
354.13	6.98			344772	3.22984e+06	194706	897401	8947984	5.65667e+07	62056.8	160111	21083.3
222.044	2.18			113543	72751.1	13359.3	10855.2	247177	319306	188482	254037	63649.4
360.04	7.69			144147	165765	226940	166423	215816	192856	59090.9	47506.8	119885
575.251	9.77			570990	3.43393e+06	326188	287562	71117.4	178597	257829	244343	20108.8
194.961	2.34			124945	457980	13726.1	8841.61	24762.4	455980	133545	453878	366765
228.996	2.35			92705	73640.2	57319.6	256262	311645	135067	130641	218009	157418
304.13	8.26			359564	762822	1.19196e+06	105607	19839.2	60096.8	429430	457666	101058
149.035	1.5			783043	163690	47193.1	29778.9	261266	237138	453713	794105	311576
258.027	2.25			83740.4	129314	82972.1	127153	114455	48042.1	286453	275798	243528
257.066	0.97			140668	390759	95857.6	45955.6	52377.6	253380	103964	158808	118719
317.099	5.46			44969.4	91544.6	34769.1	0	79713.9	116204	103103	190369	22618.2
292.929	0.61			213716	220693	236122	109595	83044.7	141072	98878.8	115011	162000
215.056	7.74			5.76036e+06	60605.8	63327.1	6.31108e+06	933198	360307	266297	617268	773021
447.235	8.49			188730	5717.56	6116.53	0	0	4090.01	127993	190010	943050
444.178	9.12			79546.7	243445	9955.45	47396.9	368402	229488	57266.4	76557.3	217633
446.291	11.05			1.52754e+06	211449	153652	228434	7865.72	4489.93	10372.8	2015.27	1057.91
172.992	7.08	C6H6O4S	4-Hydroxybenzenesulfonic Acid	137615	719717	12309.2	31045.2	88958.1	957044	321965	300928	685024
271.167	9.81			104142	163572	68723.3	4336.31	14764.3	57205.6	235941	462734	286415
262.093	1.71			141017	159845	32962.4	40264.3	88953.6	144079	144645	226445	172855
335.152	11.43			85635	220606	380293	231620	429434	283473	209680	453074	16797.8
242.123	8.01			2.18353e+06	1.84511e+06	280099	300324	24951.5	676627	72920.1	274169	218329
508.237	9.41			5.88768e+06	1.29978e+06	140458	48215.5	736346	35650.1	16333.6	25377.7	216509
316.115	1.78			230362	232507	58615.5	5898.79	42204.1	40484.3	319716	403000	195987
515.126	1.58			346153	299200	111328	12981.7	18232.2	14130.4	115076	137088	146566
513.112	9.55			74894.9	296515	48671.5	173455	177032	214879	289187	261101	332958
302.136	7.48			342000	217285	28447.7	92696.9	42627.2	26572	386372	421015	1.05353e+06
188.068	1.23			0	5006.11	1054.46	1020.72	184246	53842.4	147264	21517.4	542720
252.947	1.86			708269	771661	919777	891315	53964.4	63675.4	101394	100053	89480
414.204	9.91			193293	2.84841e+06	23365.2	240594	164057	234784	198534	121183	126730
187.109	5.87			241924	91129.3	133534	95413.4	95819.8	141363	160420	247594	114213
344.11	2.59			225807	283170	10419.4	451728	108007	200253	46912.6	61361.8	103860
373.173	6.29			210679	518253	47914.9	50485.9	13017.9	34349.4	146822	228244	423608
172.098	8.36			270850	204307	62467.2	90297	214489	308047	9.18749e+06	1.00708e+07	7240277
263.14	7.74			252997	561319	430042	119178	81703.2	309312	200830	270239	204814
418.148	1.52			97579.3	138494	15663.9	0	51003.5	38167.7	995166	1.10683e+06	1.2479e+06
122.976	0.71	C2H4O4S	Sulfoacetaldehyde	323846	443276	276298	152613	328324	1.11167e+06	243113	264353	2.57363e+06
190.976	1.07			172573	864432	371161	62049.9	5331.33	18200.3	890348	855406	127986
413.131	6.12			262786	128224	11092.5	33339.3	13481	8493.43	740720	582243	333913
270.157	1.69			98268.5	92755.6	43430	11226.4	62187.7	102441	265405	268050	200323
240.013	1.84			2410.24	2613.55	24512	27801.6	364581	276636	143998	68608.9	165000
441.159	8.61			278836	1.49302e+06	186497	28472	236899	75708.8	92276.4	72128.6	249232
469.143	9.8			180895	93480.6	73138.2	65601.3	178169	222112	257903	238952	326289
866.372	8.18			180465	421459	288014	0	0	1468.91	84341.5	74140.2	47193.3
185.057	1.68			644768	1.02821e+06	130044	746455	3.6693e+06	5.33328e+06	74719.4	99622.6	125797
312.951	1.91			245629	216999	191290	210220	28117.5	10784.5	77350	157978	29575.3
369.115	2.5			70324.5	104424	85784.6	125516	20981.5	22984.3	643349	580635	336844
580.247	9.89			327136	1.74088e+06	142317	512222	144680	72118	62794.6	120893	7836.09
523.255	9.02			255089	211059	77103.7	39301.9	452922	304765	263299	356125	83608.1
185.093	2.29			169321	166222	75284.5	21192.9	91622.5	104872	139018	181563	151428
439.144	9.67			255781	2.84102e+06	49394.1	49333.9	299613	121262	83963.3	128330	216516
186.045	1.19			4.41786e+06	414333	376752	556472	25290.7	34150.3	140644	233702	109682
314.1	2.27			104665	221932	46665.7	1157.86	5378.07	5563.8	200263	240694	216007
269.043	1.66			101716	324596	63022.9	2153.44	36251.2	31259.6	130022	132526	146275
222.096	3.8			58161.2	58430	81934.4	52619.7	269686	225252	111600	98672.9	128875
559.182	2			210289	789320	102839	0	958.661	0	10798.6	20531.9	6180.74
259.058	1.36			572615	245746	13303.4	157845	92004.8	307436	129547	164297	68580.8
273.061	1.6			123773	111931	13886	3092.13	18013.1	9604.7	86922.7	102187	81185.5
459.171	8.35			296583	408780	64288.1	17351.2	165785	66444.7	55673.4	86120.2	135263
175.072	1.47			840005	28666	4027.06	58189.1	1.22025e+06	209948	116231	124134	192344
222.992	2.2			24012.1	218789	2058.22	40063	45824.5	101931	102520	487764	777104
337.605	10.77			28259.3	507410	37866.7	66027.5	70272.4	71262	104790	90525.8	291464
316.101	4.33			88455.8	29358.4	19401.7	86273.2	2729.7	100600	136316	135012	44126.9
505.087	8.88			14645.2	285391	4262.35	20607.8	509404	162360	106899	87593.6	240728
264.149	5.89			100878	50588.6	11049.2	8361.85	305652	884961	248727	212328	353325
261.564	9.06			53880.2	404025	17398.6	114153	300422	111424	140960	150256	263496
288.072	1.11			78541.1	48441.8	14203.5	41565.3	482233	433259	202105	315986	233312
416.15	2.79			36766.1	99940.5	15153.1	0	0	914.645	84633.8	111507	128416
430.199	10.18			1.78333e+07	4.41333e+07	3.03318e+06	9.14549e+06	246047	127941	287397	168163	66744.9
411.195	7.7			346285	179172	284490	610902	83104.6	145706	775890	773156	537429
336.16	9.86			298659	275730	150729	276711	372843	146932	181832	415183	233832
360.142	6.85			191535	757643	175313	142924	162201	188180	324695	289292	751794
579.726	6.45			253564	183012	77474.9	0	40507.5	254056	301864	620776	148610
337.078	2.38			195172	84674.8	7445.97	0	14579.1	24157.4	231478	320366	116481
293.151	7.95			247719	248040	549265	121184	52579.8	267683	288706	328427	142570
328.152	7.51			2.31462e+06	890871	78687.5	2.19939e+06	344151	665641	164825	140429	95647
268.105	9.91			311265	2.51292e+06	200182	803140	112393	137594	192489	221658	544899
428.122	0.99			89369.6	269047	27733.2	0	0	0	196664	293537	157616
244.175	7.85			390227	462020	259892	80853.7	40800	151902	351840	684704	1.04038e+06
259.057	2.68			60670.7	53285	13920.5	4840.52	46268.6	62451.9	74595.7	82958.7	69505.5
390.115	1.78			61871.5	87827	59419.1	36410	645022	636146	130921	120342	125949
280.992	7.86			237476	127572	273511	68716.2	210926	209835	325709	298623	203756
357.011	7.85			228812	109820	307793	127139	229885	231805	264798	236759	187207
205.035	1			251125	298767	97729.8	45752.4	80729.4	102093	222139	222284	192724
546.275	9.06			2.92543e+06	481205	96503.7	71142.2	781095	98229.9	12829.1	27514.3	167242
175.072	0.79			75626	336531	913027	0	83229.5	53645.3	524293	391849	427494
515.126	2.15			258138	309379	95900.5	9860.01	3333.38	0	86101.5	103773	70978.4
332.147	6.9			879185	199059	1.17582e+06	35137.5	86717	71275.7	479600	574507	169737
344.163	7.56			266512	236353	49060.9	771.155	15192.2	9358.02	215992	241969	257744
644.243	9.91			273399	194220	395706	318617	132408	26030.6	143964	78044.9	57457.2
386.172	10.02			51786.8	505398	20208.9	92286.6	5.01092e+06	1.34477e+06	241927	227420	200205
268.058	7.13			210688	156947	5044.12	3010.75	173937	233983	421110	452070	366324
257.067	1.95			57285.1	110518	26188.4	0	12531.3	8856.52	101879	176863	96538.8
173.026	1.56			199143	134638	34490	19979.6	170614	165723	237957	251881	219117
280.013	1.39			145705	295997	50868.3	10742.5	3796.93	5196.25	96115.4	111711	130420
319.115	1.92			98924.7	134825	44276.1	0	54605.2	33648.4	491074	477796	398242
220.083	1	C8H15NO6	N-ACETYL-HEXOSAMINE	216039	164868	93177.6	152764	253453	313085	304487	345114	156279
303.084	3.34			121022	104887	36619.1	12539.2	69559.3	41986.1	204405	242431	91853.6
299.136	1.31			711450	120789	207457	16623.9	98426.8	101985	137861	843916	406785
282.01	2.5			39480.9	70812.7	88241.5	114156	39760.4	37329.9	142125	133020	134935
175.061	6.93			60171.6	89564.4	30984.6	129438	116063	92820.6	130662	132080	129078
219.051	1.38			236909	168009	64563.5	6658.39	78692.4	70965	417741	569794	365973
102.056	0.77			240925	35178.3	419427	349156	168866	190586	1.52367e+06	1.51721e+06	242531
219.014	0.95			614105	291322	1.46971e+06	75597.8	301378	426318	78448.1	138034	75875.9
584.232	0.92			69522.1	473270	149607	0	2624.56	25444.6	238812	228383	117927
481.3	9.88			742342	289574	235823	442649	63131.4	12128.5	2691.96	3557.25	7140.33
293.083	1.19			1.14272e+06	163393	55445.5	94964.4	140506	717307	1.01989e+06	809299	590336
294.603	9.12			125688	457162	48136.5	227165	138725	113951	245333	270567	120048
429.163	6.84			135467	614079	120596	0	50874.3	96646.4	635669	939118	173203
384.116	6.52			267198	37902.8	5453.44	0	204057	113434	282102	289368	271821
120.928	0.69			229054	572296	83221.1	380851	218068	1.17942e+06	402641	662734	387555
356.147	7.78			33837.5	201173	41985.1	44263.9	203513	165118	225207	288391	116856
319.13	10.4			163257	80550.1	183722	190036	587454	564008	268138	219358	406653
306.944	2.67			29929.3	72972.9	249631	66197	104128	108949	311249	323710	187776
264.06	7.69			150283	144102	292898	237874	198505	196775	58258.7	40830.3	132677
266.117	10.97			173769	126768	171937	149880	166779	168724	175765	184396	181839
578.265	11.36			419407	241794	265567	418819	1217.48	3263.44	36860	2758.03	0
496.274	10.18			2.35076e+06	4.79644e+06	1.25394e+06	584664	277773	189834	111895	92244	116814
257.101	5.99			10465.8	0	0	0	6216.03	9623.47	217004	188281	143041
459.21	7.23			207727	239405	56254.2	5596.33	3782.17	7035.27	220941	325456	122534
389.143	3.37			212736	170941	167361	211321	39797.4	52517.6	92610.8	117421	47086
247.13	1.12			172351	59371.9	81334.8	0	0	1510.9	768623	712460	237520
298.105	4.48			57140	107057	22669.8	0	49176.1	33533.5	86598.5	111832	80214.2
690.318	9.69			228497	193032	69895.3	1.48633e+06	636922	162045	50479.1	148495	37569.4
524.233	9.28			1.49119e+06	366889	23626.1	11875.3	86962.8	9057.09	227939	292107	186731
389.168	6.44			107177	220234	194532	6903.78	1.28972e+06	1.25812e+06	175637	434860	153225
346.126	1.87			578405	78781.4	282475	42805.2	36455.3	66700.8	2.17473e+06	1.9753e+06	502527
283.052	9.11			49989.1	122561	21765	51934.9	83312.9	67949.3	126286	116432	251098
269.114	6.56			216210	483562	151324	9990.43	103951	63997.4	159270	203868	128216
373.173	5.86			118886	1.78221e+06	888774	66451.1	45450.5	39029.3	338642	225977	258480
188.021	0.87			141363	98739.4	31530.6	81334.5	447192	168134	170452	182926	165906
176.056	1.13			63697.7	90866.2	30413.5	55391.9	537463	275858	474451	525368	256056
317.111	1.01			151019	355134	88762.9	364933	93540.2	264324	103445	688818	144388
292.011	6.15			118969	92080.2	85739.3	159515	39128.4	43258.6	174310	180480	127115
345.157	9.35			101555	1.1995e+06	18844.3	245376	191111	90429.8	864317	747068	1.09297e+06
256.962	2.46			534556	541299	244091	304049	7525.24	20033.3	77723	77745.7	32368.7
272.074	7.7			233162	107252	180573	367910	60051.1	103402	504323	486577	339303
245.078	2.48			87349.9	52965	20891.8	40758.9	97091.6	400143	92048.3	144797	49788.6
262.943	1.19			236435	146691	225872	0	0	1149.02	133722	147910	2166.37
213.086	0.67			471471	578659	486351	258650	165942	182150	269514	230948	9.84646e+06
338.022	7.6			104853	131482	57533	44492.3	197031	100577	86539.9	85356.8	146918
299.054	1.3			147492	303538	177818	2285.28	16126.9	23320.8	89617.8	232696	142512
512.271	11.18			184615	1.92313e+06	257345	2.65918e+06	123450	69624.9	117270	95413.7	110075
486.294	9.01			219217	285034	194763	0	0	19568.1	638631	808823	211663
358.199	8.21			152394	358050	79032	65684.2	42615.8	151438	221056	263846	393719
391.994	11.5			180421	309715	153975	201756	214998	200058	170821	170244	174916
340.075	10.09			92877.7	41219.7	179787	119133	101583	128688	175444	166495	168218
245.114	5.86			22695.9	77939.9	9196.7	47285	291498	101626	1.74448e+06	1.66719e+06	162712
178.072	0.7	C6H13NO5	D-MANNOSAMINE	173163	176481	139346	9613.84	1.0124e+06	579592	390254	545273	906216
423.275	9.73			244329	73290.4	15843.6	38701.7	901535	431508	0	7635.19	597415
584.277	7.71			55251.7	60446	29940.5	840.367	0	2525.3	164127	166815	130488
304.61	10.68			35515.8	1.68188e+06	30516.9	76743	74105.9	49536	79186.6	74648.8	328071
243.124	9.31			218211	172269	73466.8	53457.7	477895	1.29262e+06	953585	1.28643e+06	1.06953e+06
445.175	9.36			120108	61183.2	35089.8	28687.1	1.31701e+06	336737	224102	276823	782122
382.099	4.34			60139.3	28756.4	22624.4	138743	1020.75	106539	152330	129216	59258.5
217.036	1.79			254910	119895	17609.6	8828.58	92778.6	241695	130125	194537	92763.6
487.224	8.03			196179	63222	3623.73	0	0	0	250113	261502	216950
359.076	1.34			69635.9	184666	21991.1	61148.5	86203.3	145064	173243	217908	231056
302.111	8.79			107225	227489	43681.6	85039.6	732399	145087	651686	614974	503366
945.867	6.79			200007	331603	168587	16159.6	0	24273.1	208204	162201	812.486
318.168	6.66			252756	327312	128378	64004.9	244665	315173	72824.3	80307.2	88202.8
396.14	6.72			196685	452893	83072.1	38903.8	37886.4	22498.4	1.02547e+06	758788	590013
99.0449	7.35			141857	228247	21681.4	210676	36404.2	271237	98809.4	175780	233405
584.276	8.31			93732.4	97306.7	61503.6	0	0	0	264710	199475	210383
211.084	6.91			362159	390940	33083.2	24623.3	656098	130433	1.13928e+06	1.12356e+06	840422
343.224	8.08			57976.8	106988	4649.18	0	0	1254.02	249085	294392	214615
156.926	0.7			658982	219764	433073	447918	433993	355345	208769	205705	851221
776.764	1.2			214556	4455.06	5592.85	694037	68155	256645	0	0	0
346.162	7.04			763768	333481	132044	71880	29550.1	63301.7	2.49252e+06	2.98229e+06	495109
194.961	1.21			126604	152394	74349.2	53910.6	430322	661425	341641	1.16291e+06	759558
356.147	8.01			69547.2	200528	42065.2	35947.1	181783	166058	134225	162610	150200
385.235	10.26			215530	253306	37544.3	0	22182.8	40484.3	234276	280369	156701
315.071	1.6			109507	265482	30106.1	0	13114.7	6293.49	101745	95841.7	88970
532.281	9.27			3.50986e+06	1.08478e+06	188504	307029	1.03342e+06	142200	7614.33	30829.6	138561
282.11	6.74			90300.3	209577	19443.7	134122	174045	6.92368e+06	13859.4	31386.3	16498.4
137.024	7.98			144546	117068	109049	137194	213981	309997	193028	551561	1.35467e+06
373.209	3.98			90659.9	118716	24723.2	25463.7	12791.2	16876.3	67886.6	142005	71986.8
386.152	9.52			80330.3	1.81945e+06	26983.9	181835	213803	232157	240359	176498	134848
634.22	0.82			3.60418e+06	196668	108960	7.35334e+06	323158	3.69746e+06	336005	354808	0
202.109	8.28			503394	128636	28283.8	45659.7	683520	94764.7	196455	798083	211760
690.318	9.55			194832	2.3478e+06	69895.3	1.45413e+06	162382	166922	72749.9	150240	83451.7
434.975	1.88			152873	146804	50977.9	130910	0	0	19418.1	114567	1542.47
352.032	7.69			123259	127106	179103	137406	176869	166796	45783.7	43376.6	93423.5
305.94	3.4			148218	88870.4	111312	148411	30288.8	57722.4	94111.2	102149	33701.7
134.944	0.72			42635.8	148950	323294	338579	606761	567391	526551	552234	1.06409e+06
645.198	10.09			167963	96202.7	282511	213978	164278	199277	279409	267742	268900
239.129	12.53			126946	124344	133494	136675	144215	139415	156625	172996	152219
389.132	1.52			146366	832013	211830	33724.8	45737	230584	1.62781e+06	1.77269e+06	1.31806e+06
362.121	1.43			168119	57270.1	343259	106584	129561	141181	619867	494415	540315
126.003	0.71			56694.3	198975	72162.3	78024.3	53953.8	352876	284445	472604	454094
276.145	10.97			176501	159233	175857	156251	174613	182630	185932	181547	180499
245.078	2.36			90343.1	361737	20891.8	38265.1	93110.3	66722.1	118099	177982	46345.4
315.135	9.68			7333.17	0	3625.95	2757.13	249009	502583	5989.28	6202.42	1.51854e+06
432.243	10.09			213977	98968.6	49183.9	34893.6	110370	38871.8	168989	182349	189346
225.113	10.45			93928.6	64767.9	148158	128695	146012	216026	639815	753844	1.01467e+06
313.141	3.64			42071.1	71849.3	14747.4	0	12884.5	12283.6	375685	468755	395115
405.127	1.34			68925.9	72611	25222.9	77546.8	84754.2	163774	128693	131865	116093
284.162	7.74			123997	290275	131162	28143.8	195746	320390	59026.8	128155	28129.3
211.072	5.13			60174.1	104222	25430.2	32313.9	2.0285e+06	2.92263e+06	105278	127412	52903.3
683.301	7.48			264139	367773	551550	0	0	0	158348	131724	17085.7
390.24	13.73			111919	237141	90569.1	206249	231668	195576	205742	181375	130065
270.9	0.66			558866	881691	1.36492e+06	1402619	344848	271980	1.03892e+06	1.08353e+06	1.04809e+06
176.975	2.35			118989	56312.6	34440.2	105582	134120	98661.9	112245	155451	92486
384.116	6.05			206241	34922.4	3722.68	0	166749	101305	240447	253365	231892
302.136	7.01			144723	305912	144182	107239	366764	199186	109858	127416	106295
358.945	0.62			96971.5	146592	66811.4	197424	397158	287083	322552	281592	203658
188.056	1.36			63901.2	366858	32473.4	127155	291574	333062	111775	118449	100277
530.288	10.24			197900	670381	48855.4	71714.3	165131	45904.2	80868.1	83964.5	178019
519.218	7.79			129267	41124.5	6666.79	0	5873.33	11278.3	230922	223890	211633
255.071	8.24			62220.8	396106	19845.2	31270.5	510142	145439	102857	103186	365392
273.596	8.75			138446	865489	107510	56205.5	182045	135269	329569	226448	700686
239.086	9.9			6.91522e+06	3.28328e+06	1.1698e+06	3.71554e+06	96781.3	60740.1	135653	151401	309223
279.135	7.08			197514	298527	203276	130375	50498.6	149738	119345	147593	54799.1
306.058	2.87			137212	81028.7	8719.33	165079	125613	186664	36223.8	31805.5	18531.1
374.132	0.94			91218	244913	534725	14446.6	20062.2	76495.4	945629	1.11335e+06	417880
131.024	0.8			214648	189464	137346	200415	119315	161853	267468	351782	177254
712.225	1.08			123165	250750	75129.9	19228.8	109885	24986	223071	90452.3	460572
201.088	6.76			120760	60341.4	19085	9106.55	82759.4	57911.4	160063	179768	164558
601.133	1.11			351808	224098	237171	67603	0	4372.98	20101.9	17191.1	39314.3
182.057	0.96			46135.9	105029	85596.8	24176.2	215084	239503	591433	580331	250993
259.13	1.49			63238.9	161145	38900.6	0	2416.71	1100.23	109192	115700	70077.8
233.078	1.26			344517	632612	59591.5	1.00216e+06	85405.6	51489.3	139060	240817	135873
541.296	9.04			467196	938662	227327	480449	66659.8	28279.1	15695.8	11548	2260.16
278.105	8.98			57182.3	246863	33532.9	188016	371774	154891	357727	309187	973087
397.188	11.6			15244.6	1.61276e+06	76329.7	236510	172069	231566	134399	105096	239361
547.295	9.97			247718	336348	67735.2	139333	124967	106300	15654.8	26482.8	171191
267.096	6.42			46517.6	139723	249103	226906	105666	77928.6	235078	205149	170995
171.041	1.04			75606.8	137232	54821.7	38118.6	1.73486e+06	1.82562e+06	1.28256e+06	1.21796e+06	491447
355.089	6.96			272719	176834	21065.8	0	49628	118949	637842	866466	552153
289.024	7.84			287325	144569	396494	150693	309481	278076	689609	640716	387061
274.972	1.91			510888	539576	665514	601015	41929.9	50023.5	79850.4	99034.1	67460.2
451.142	10.24			62583.5	254048	21013.9	22476.6	676230	150026	189912	145552	389976
247.014	5.98			95518.2	8853.41	3802.14	14876.9	74422.4	99368.9	411311	375895	333697
386.173	9.06			64969.6	444534	19361.2	100951	293049	161134	197053	185174	407327
447.137	2.05			135722	85435.3	117084	30881.4	26811.7	28788.4	461956	470726	84337.4
297.048	11.02			189100	219197	179040	156694	186627	185583	174816	193617	172177
396.14	7.26			307436	407926	145157	199180	31013.9	66280.8	710548	1.03372e+06	441223
252.099	8.55			386914	193914	4027.21	13739	68960.7	37057.7	293161	280281	754792
302.098	11.5			154020	153185	157510	153312	159061	157804	165109	166829	178076
201.113	9.12			144719	114932	56413.6	122672	82398.4	183473	306575	556987	283694
202.109	8.44			1.29732e+06	128636	45484.5	72372	683520	94764.7	244219	311645	140349
277.056	1			80196.4	67617.5	26369	9174.41	122753	166447	112374	110839	107227
434.106	2.56			74445.2	82045.6	24527.3	41360.4	114419	96807.2	184375	170435	125743
411.108	8.11			32078.5	43295.6	4763.46	26662.8	218590	381058	1.67781e+06	1.71359e+06	1.09834e+06
372.105	6.81			204625	183498	43637.1	946.715	106406	93297.7	234472	286646	196034
493.209	9.39			58149.9	207114	25617.8	15891	197692	127084	233632	247647	9451.36
313.239	12.32			113773	266861	132516	79740.2	93942.7	257528	121011	154536	267379
531.261	11.5			238750	213024	216264	228307	225882	225234	242958	247587	260970
262.112	9.04			747480	128568	25952.1	507913	70373.9	83147.5	423705	471267	222881
553.236	10.06			233779	0	1790.46	4839.23	447258	391931	1219.8	4058.6	100194
259.007	1.42			97316.5	242206	194630	188464	122584	95553.1	134979	235333	172015
257.078	4.17			41320	114957	9020.84	77863.7	728237	456322	84053.5	130312	46528.8
246.977	2.35			93444.5	51122.3	29655.4	103654	118312	87169.4	100414	117065	83129.8
461.189	7.42			139165	244066	90869.6	6399.88	35859.7	16201.6	246277	240864	201094
582.252	3.78			66027.7	96561.2	10327.2	41766.1	69365.5	144466	38887.6	99369.3	13553.6
250.056	1.37			67914.7	122648	29345.1	96108.7	130719	83827.7	197969	224737	173189
539.139	1.02			5.11907e+06	1.0588e+06	1.51928e+06	113009	48237	13887.9	105391	93920	147862
253.12	7.33			183914	1.66807e+06	165647	31472.1	60112.7	106668	636318	675631	317834
281.014	1.87			181965	216000	208326	197214	8121.41	8094.73	62507.5	139368	31599.5
258.146	2.95			82533.9	302453	320683	91992	33917.5	42043.6	299292	284208	220622
346.162	5.97			376036	113877	291822	103093	32442.4	40992.4	470108	641259	134075
319.13	9.28			96906.6	93051.7	106736	137811	601556	435271	215440	190034	198529
215.104	1.15			134629	645934	380982	91288.8	16902.9	13502.4	259426	268272	339957
478.268	8.2			170241	149653	130449	0	1194.02	4331.25	257481	256046	49143.6
445.254	11.22			57470.7	21191.2	4934.57	156525	209315	333293	295962	355117	1.53227e+06
268.095	7.71			161853	198176	41045.7	0	36702.2	25285.3	234147	265874	309392
499.201	9.97			278013	258764	10969.9	13756.2	34315.9	15611	240507	175792	210472
545.263	8.58			1.27667e+07	610468	196631	76774.6	379246	22548.6	11799.4	31486.1	99998.3
344.183	7.96			539912	409307	55408.1	110576	55774.2	133868	103925	183958	155979
223.036	8.23			604640	72094.8	23015.7	26892.1	585898	165435	56701.8	83094.9	508996
359.158	2.2			59422.2	85363.5	18573.2	25952.7	119588	85359.8	352536	516595	181655
439.145	8.6			154335	1.45252e+06	77863.8	37818.5	220974	102879	304468	348316	148283
453.214	11.72			435322	1.50687e+06	299387	7.82293e+06	118719	136111	73914.3	98688.7	51553
402.189	8.17			130972	100444	20640.2	2484.65	22234.1	23727.5	150978	169484	95182.6
477.213	9.68			61554	1.12275e+06	56916.9	197285	99179.4	211315	195812	161540	22866.9
220.969	2.3			174003	166143	206150	167747	122097	151694	126432	109643	158646
473.927	0.61			69498.1	108857	39191.3	199511	501598	306192	406705	362660	214040
527.251	8.94			4.34633e+06	1.88606e+06	81637.9	41878.4	215215	23914.3	19820.9	32204.2	232495
309.101	9.9			698978	1.0093e+06	61488.9	316590	30024.9	19856.1	190515	277268	198512
282.03	2.38			68816.6	96625	74434.5	100012	27823.8	33890.2	191111	181568	148497
801.402	7.59			84419.7	150206	195344	0	0	0	148931	136732	5921.7
410.054	11.5			160551	138384	164228	149273	154769	168903	166518	167437	170634
446.194	8.87			336918	640383	25251.5	37537.3	326557	172501	85522.5	95798.7	275318
281.1	6.59			76443	22718.5	3941.07	13847.5	154905	131298	248590	253158	189467
339.176	8.3			173089	393329	16155	798083	134999	724225	10603.7	15703.5	1138.63
165.041	6.36			245680	155592	23154.6	111683	2.05873e+06	3.58226e+06	127979	830246	81928.8
293.151	7.79			143412	242908	127152	117790	52579.8	190227	235293	274246	122296
374.157	8.12			121852	122154	61852.2	10440.8	232240	820680	178188	253673	88849.8
330.168	7.25			136636	774296	45955.4	162182	68025.4	92764	236962	321610	126065
372.214	8.46			253037	538072	120786	437114	9067.65	189531	148116	195874	115649
264.988	1.87			280441	238316	52888.1	464491	32470.1	32449.7	61856.9	265839	22246.8
328.188	7.19			53346.7	432554	345342	8661.15	18886.3	28449	182963	169877	50347
189.077	7.36			89097	146743	48115	64627.4	59652.2	313728	222150	621667	642250
359.158	4.1			57777.1	112366	22159.7	0	12483.1	6353.24	117693	148023	162278
226.027	10.05			62148.1	0	223752	61508.2	115584	178295	187439	160876	151078
272.089	1.89			87086.6	176405	65387.8	139073	91841.7	271022	96939	292150	76867.2
527.251	9.87			1.72054e+06	753914	127487	3.31413e+06	210294	16294.5	110682	99468.9	0
262.62	10.01			1.12707e+06	305772	103577	3.17154e+06	179426	36343.6	98507.5	80417.7	0
354.106	7.15			216444	62931.6	4268.66	1800.42	112130	21737.7	286774	298266	311787
213.113	10.35			45278.7	85117.4	97484.8	59505.3	127581	452205	805056	1.3273e+06	852530
472.246	11			56441.6	801796	20744	352108	1.17041e+06	4763288	52134.4	160504	1.63344e+06
304.615	9.06			6.80249e+06	1.89638e+06	77757.8	130834	198580	50759.2	42086.8	65565.2	115888
427.234	8.73			201539	166827	48384.3	92208.6	304689	208082	146383	194570	344759
389.12	0.87			165730	3.9251e+06	2.95237e+06	215009	68610.3	122112	98032.3	90350.6	45955.6
227.104	6.47			219025	409932	124220	104440	78504.1	99141.5	301218	286944	209556
176.02	0.83			103352	107857	29855.4	13603.4	2.57767e+06	1.70132e+06	323576	283203	510715
546.275	9.17			2.51636e+06	678655	96240.6	72826.7	642179	106342	11911.2	25811.6	125870
480.279	11.07			0	419041	127598	374378	212674	36493	76268.5	114669	228107
316.115	1.5			142756	111064	54529.5	16767.6	56202.3	99561.8	536790	666932	279394
120.013	0.85	C3H7NO2S	L-CYSTEINE	157389	292616	462211	198855	62144.8	244154	240295	238377	195686
625.36	10.69			1.3237e+06	208548	189193	213286	82606.3	60118.7	104529	93947.9	24611.8
342.131	8.08			142214	185755	23827.4	3379.93	202848	157773	189527	266126	274446
415.22	7.14			161174	520809	67746.4	0	10528.1	8701.7	206999	206272	89241.5
301.102	8.72			219691	105440	20185.5	67207.8	195430	114457	154992	204645	103039
427.234	8.6			202548	573086	108562	97318.1	308753	211888	146226	197361	353367
731.274	6.63			105206	199579	42302.7	0	16609.6	160292	956925	870986	0
279.099	6.96			33888.6	119451	2874.06	45307.2	199989	982221	204379	212612	186269
369.156	10.66			74456.1	1.83925e+06	34674.5	286423	150313	163638	162276	141806	261810
632.219	7.48			876184	157127	33988.4	43701.7	132260	30971.7	16518.6	27526.1	113442
413.2	10.85			43783.2	3.29692e+06	30072.7	140802	120026	61819.4	148564	101970	266454
358.199	7.95			170594	633914	201441	133735	44900.9	158865	221834	196456	286448
304.104	7.85			528599	218208	78271.6	57521.3	383780	164540	334175	139942	228864
245.067	1.4			125764	189393	37591.8	48759.1	39043.6	69957	114927	145541	120119
544.227	7.3			74055.3	392903	324694	800.879	28470	38503.3	357311	524822	97581
277.156	8.52			401662	323784	215500	90737.2	52386.6	296088	86297.3	106732	88957.1
83.0133	0.93			147842	700120	501189	159062	94142.2	94846.2	293644	273684	317969
102.019	1.05	C3H5NO3	N-FORMYLGLYCINE	104892	128794	182607	110021	97547	90536.4	427448	1.07344e+06	200600
219.078	2.29			69019.5	109077	44203.8	55754.8	485520	531608	514441	542838	209729
199.072	3.06			2.82622e+06	3.7119e+06	849830	1.71561e+06	73982.8	1.37686e+06	24183.8	32371	20116.1
248.055	8.15			33448.4	140218	15992.3	12227.7	902530	439254	81931.1	84269.7	253159
547.295	9.74			235701	324526	58053.9	127448	148911	106300	12331.5	26482.8	161847
493.281	11.49			47552.3	3.55596e+06	395214	514678	14487.1	97445.5	210306	183449	1412.12
351.05	1.63			306137	1.06533e+06	99946.4	38000.1	42150.5	90504.3	463132	381776	285685
321.606	9.25			55052.6	155670	53588	1.26582e+06	83384.9	81982.6	70477.1	77700.7	98583.7
381.134	4.03			43412.7	50771.7	3120.51	734.422	3965.54	3688.69	469456	1.11506e+06	489397
212.02	1.61			56149.8	262729	3478.45	315129	78739	121754	39974.3	53421.4	91204.3
377.07	1.4			126176	153538	45788.1	2582.03	14673.9	61097	100822	104248	113984
359.125	9.37			183220	593841	67876.8	211565	327039	245389	125028	106229	160357
130.087	7.91			1.10568e+06	1.11612e+06	759388	25194	74868.3	81782.3	3.91007e+06	4371174	2.19104e+06
227.14	6.91			200153	1.14597e+06	443841	60816	117167	83002.8	132638	178614	110270
542.267	8.2			104223	168909	196679	0	0	1778.52	414036	371067	118499
146.082	1.02			64834.9	152273	169469	21698.1	17527.7	175286	1.40128e+06	1.35462e+06	1.7315e+06
487.156	8.6			187697	1290.13	401192	330626	260101	273128	271699	214410	268148
354.203	8.91			436957	232269	46514.7	0	98727	90860.5	324682	435402	208257
220.976	1.39			200045	347575	33914.2	42773.4	75282.4	111678	101865	178942	183736
346.162	6.23			148538	217690	300013	152187	51051.3	42939	485957	636586	146815
537.238	11.23			58212.5	66868.2	7753.95	158186	211784	306113	285670	304360	511358
245.126	0.99			45947.2	245730	132654	0	9879.48	29231.5	709401	705606	434572
227.067	2.14			27853.8	61941.4	15702.9	24198.9	256943	125094	93504.6	109546	54341.7
195.03	7.49			229822	297319	44856.6	8880.7	207887	386618	251800	284086	145115
355.112	8.05			701657	478845	140430	408003	22929.5	361192	198413	425152	21771.1
164.057	0.7			468741	139935	372002	49458.7	641265	536529	319306	383493	309705
236.044	9.63			120714	115336	14636.8	36223.4	118237	65949.7	142467	144721	1.11992e+06
265.078	2.3			166588	168548	212442	184917	130625	145504	129852	102931	170956
342.212	10.18			195183	187929	41871.6	0	69555.9	72747.6	159143	196216	138400
294.993	2.11			234415	221885	317629	252585	37294	19576.5	10199.9	14975	12137.9
434.871	0.6			567933	450601	994040	80581.6	38625.2	95033.2	48136.6	69865.6	158539
399.152	7.06			110803	89149.1	12473.1	2154.81	96753.2	75614	200901	307647	314073
294.884	0.59			147562	160625	193133	80941.2	122534	130763	140714	151935	143934
309.103	1.18			9860.72	13098.4	13822.3	20955.2	483090	603988	546018	601528	308039
322.894	0.65			478260	394217	72274.9	754871	541193	410721	68750.8	135847	440910
175.037	1.35			155707	142914	32353.9	11362.3	134153	296775	280248	316513	141873
688.834	0.66			516940	282300	392552	554210	496892	132005	49660.1	73411.6	245825
358.199	7.76			190966	825178	237928	166769	39586.5	170627	187930	240242	99364.9
523.255	9.79			86027.3	585808	76836.5	195672	48093.3	209518	201297	422356	23560.5
246.992	6.57			217190	357706	131019	16530.7	3905.68	124646	253995	355605	73255.8
187.061	7.03			157179	111354	59247.1	107300	58518	286662	102066	117313	104540
187.025	2.25			70024.1	76296.1	9616.31	49292.6	94278.5	569111	125589	137002	260121
254.07	2.79			862.394	923.466	897.401	54994.9	93338.4	25320.6	244436	254883	28813.3
238.049	3.57			268516	348959	61835.5	22248.6	11550.6	9276.72	71977.9	115084	221252
494.144	7.7			193352	111812	216912	310208	76202.6	116212	193039	170249	244660
455.201	9.08			138232	46584.2	39115	0	19257.8	9593.65	439807	639320	238931
358.162	7.11			155379	73569.5	10211.1	0	38096.4	44287.1	115510	143588	152184
162.982	0.61			166766	210144	134248	224326	206985	185581	183964	205846	137309
160.062	0.88	C6H11NO4;C6H11NO4;C6H11NO4	N-METHYL-L-GLUTAMATE;ALPHA-AMINOADIPATE;L-2-Aminoadipic Acid	59649.8	93635.2	50300.3	45648.6	340950	169848	267429	370256	501785
160.025	1.44			78303.3	67871.9	174257	189948	123016	72407.2	99955.9	101382	128147
415.145	8.38			57179.5	256196	33604.5	13125	147890	262058	103597	126879	391898
188.093	4.34			105948	35204.6	23028.6	102965	26398	154012	166605	100376	51310.7
205.035	4.5			87511.5	240673	48003.1	105751	82508.8	81181.5	38847	52359.3	58667.7
219.032	0.77			49015.7	542010	404323	273172	132483	202480	312469	219756	252322
280.069	9.44			70091.9	312830	108247	68109.5	81086.4	140064	680664	538123	469696
430.199	9.34			224922	868772	18435.3	179261	147152	171901	130613	124798	195341
424.068	1.86			0	0	0	0	984807	671587	118059	16961.3	32797.3
279.088	9.11			93795.3	1.76584e+06	144878	327079	247906	331131	1.15172e+06	1.62497e+06	50200.1
498.297	11.12			95859.8	327978	91717.1	128637	267240	44276.3	24205.4	24706.9	136588
[truncated: 6,698 more rows]
