# Supplementary material for: Gut microbiota maturation during early human life induces enterocyte proliferation via microbial metabolites
Source: BMC Microbiol. 2020 Jul 11;20:205. doi: 10.1186/s12866-020-01892-7 (PMC7353703; doi:10.1186/s12866-020-01892-7)
Supplement: Supplementary file 3 — Additional file 3: Supplemental Table 3. Relative abundance of identified metabolites. Relative abundances calculated from positive and negative ion modes. FDR corrected p-values for known metabolites between term and pre-term fecal samples. [file 12866_2020_1892_MOESM3_ESM.xls]

## Sheet: Supplemental Table 3
Relative abundances of identified metabolites
name	Term A	Term B	Term C	Term D	Pre-Term A	Pre-Term B	Pre-Term C	Pre-Term D	Pre-Term E	pValues (Term vs. Pre-Term)	FDR (Term vs. Pre-Term)
CITRATE	1.22283	1.2636	1.31277	1.38799	0.127207	0.16723	0.0947666	0.147204	0.0553473	1.01e-08	1.81e-06
D-GLUCOSAMINE 6-PHOSPHATE	0.0285613	0.0359966	0.0256441	0.0255556	0.000315989	0.000217341	5.07e-05	0	0.00120324	3.39e-06	0.000303391
Taurocholic acid (TCA)	0.209303	0.269742	0.194607	0.217953	0.0514811	0.00535794	0.0125272	0.00560793	0.0199505	7.23e-06	0.000469937
Citrate+NH3	0.481686	0.553404	0.501503	0.717364	0.00132874	0.0018152	0.00362452	0.00365503	0.00516592	6.61e-06	0.000469937
Citrate+NH3	0.462421	0.543762	0.492082	0.689807	0.0056384	0.00498348	0.00197852	0.00259404	0.00122492	5.5e-06	0.000469937
Pantothenic Acid	0.0307585	0.0144861	0.00460918	0.0554501	0.380881	0.374655	0.276046	0.307278	0.40689	1.19e-05	0.000707993
2-Hydroxyphenylalanine;L-TYROSINE	0.45154	0.359984	0.334369	0.478167	0.0962692	0.111573	0.062728	0.0701041	0.0529723	2.25e-05	0.000876015
Glycocholic Acid (GCA)	0.0103064	0.00666938	0.00955425	0.00783871	0.00172024	0.000227646	0.000123103	1.87e-05	0.000306545	2.05e-05	0.000876015
Taurocholic acid (TCA)	0.0952169	0.135466	0.0806521	0.107933	0.0187795	0.00224885	0.00386124	0.00169758	0.00637722	4.05e-05	0.00131744
Taurocholic acid (TCA)	0.0638837	0.093404	0.0545743	0.0711915	0.0128174	0.00151672	0.00252979	0.00112134	0.00421708	5.54e-05	0.00154316
Citrate+Na	0.226419	0.284905	0.25219	0.420878	0.00144893	0.00139301	0.000879878	0.000898504	0.00126404	0.00011082	0.00248888
Citrate source fragment (+NH3)	0.123452	0.158668	0.13786	0.231384	0.000807877	0.000534725	0.000353806	0.000441648	0.000202632	0.000114872	0.00248888
L-SERINE	0.154041	0.139031	0.18353	0.117938	0.0645402	0.0444264	0.0469387	0.0501143	0.0476674	0.00011944	0.00459693
Glycodeoxycholic acid (GDCA);Chenodeoxycholyglycine (GCDCA)	0.392234	0.223988	0.29441	0.433784	0.00755071	0.012057	0.0422767	0.00616554	0.00483099	0.000128406	0.00459693
L-SERINE	0.266958	0.305519	0.379305	0.243477	0.126872	0.106738	0.0421712	0.0352003	0.0575285	0.000262943	0.00512738
Taurocholic acid (TCA)	0.953674	1.18498	0.84291	1.09837	0.450344	0.0872949	0.32371	0.197579	0.412005	0.000185744	0.00554135
CORTISONE	0.000476742	7.43e-05	0	0.000113205	0.00488216	0.00268562	0.00452706	0.00560931	0.00597514	0.000218878	0.00559703
Taurocholic acid (TCA);Taurocholic acid	0.0880138	0.131396	0.0745877	0.101994	0.0321955	0.0335376	0.00222229	0.00157274	0.0062452	0.000440473	0.00780838
RIBOFLAVIN	0.00237738	0.00302418	0.000334621	0.00185793	0.0273202	0.0362867	0.0596409	0.0507769	0.0627095	0.000605738	0.00984325
N-ACETYL-HEXOSAMINE	0.00401094	0.00299732	0.00264344	0.00238893	0.00979326	0.011186	0.00789956	0.0080702	0.0067869	0.00047246	0.0105713
PIPECOLATE/L-PIPECOLIC ACID	0.0122548	0.0122938	0.0033257	0.00356219	0.0744308	0.0758617	0.0404048	0.0423484	0.0600066	0.000718858	0.0107829
THREONINE/HOMOSERINE	0.777876	0.523989	0.709502	0.478575	0.323518	0.229552	0.0865542	0.0953394	0.124953	0.000892097	0.010953
Taurocholic acid (TCA)	0.0158968	0.014922	0.0248792	0.0127351	0.00644481	0.000728358	0.00173918	0.000686006	0.00163999	0.000798757	0.010953
Chenodeoxycholyglycine (GCDCA);Glycodeoxycholic acid (GDCA)	0.0879794	0.0437796	0.0486403	0.10256	0.000636174	0.000291652	0.00151006	0.000188318	9.65e-05	0.000898707	0.010953
Glycodeoxycholic acid (GDCA);Chenodeoxycholyglycine (GCDCA)	0.124318	0.0617359	0.0678489	0.145816	0.000769026	0.000325157	0.00213252	0.000263174	0.000146351	0.000976071	0.0111961
D-GLUCURONIC ACID/D-GLUCURONOLACTONE/D-(+)-GALACTURONIC ACID	0.647252	1.07172	0.580037	0.835649	0.247839	0.110086	0.230783	0.233032	0.173338	0.000673645	0.0120582
ETHYLMALONIC ACID	0.00405733	0.0180316	0.00390221	0.00241064	0.0538914	0.0544359	0.0635472	0.0968872	0.0931599	0.00062864	0.0120582
Glycocholic Acid (GCA)	0.752251	0.366869	0.379819	0.690157	0.0866794	0.0534344	0.0247552	0.00963172	0.0359403	0.000814693	0.0124845
4-PYRIDOXATE	0.00358507	0.00963573	0.00339252	0.000875737	0.0513232	0.12599	0.100765	0.108605	0.0683973	0.000836949	0.0124845
N-ACETYLGLYCINE	0.00557089	0.00196588	0.0029843	0.00231835	0.0162311	0.021551	0.0119528	0.0128989	0.0224091	0.000987054	0.013591
PUTRESCINE	0.0945832	0.00169449	0.00216303	0.00575883	0.378903	0.253271	0.21281	0.172503	0.247061	0.00133271	0.0144377
Glycocholic Acid (GCA)	0.58278	0.325481	0.183692	0.463623	0.0182881	0.00220096	0.00105043	0.000325332	0.00273044	0.00146135	0.0149981
Taurochenodesoxycholic acid (T-CDCA);Taurodeoxycholic Acid (T-DCA)	0.51328	0.76258	0.825259	0.552622	0.0891672	0.0615339	0.324951	0.281312	0.0327029	0.00117327	0.0150011
Glycodeoxycholic acid (GDCA);Chenodeoxycholyglycine (GCDCA)	0.0737606	0.0347106	0.0377573	0.0887559	0.000447179	0.000156294	0.00113677	0.000136936	1.95e-05	0.00161853	0.0157807
L-TYROSINE	0.0986134	0.063645	0.0703205	0.118696	0.0196873	0.0242662	0.0323917	0.0395655	0.0239253	0.00153433	0.0183097
ISOCITRIC ACID	0.00606803	0.0144202	0.0178388	0.00958364	0.00102826	0.00193498	0.000390654	0.000484932	0.00130509	0.00207831	0.0192986
5-HYDROXY-L-TRYPTOPHAN	0.00301069	0.000838409	0.00210818	0.00118666	0.00404572	0.00620448	0.00898837	0.00871212	0.00884702	0.00220745	0.0195661
L-ASPARAGINE	0.170272	0.299857	0.506006	0.495262	0.0282053	0.0761726	0.0165194	0.0171518	0.0704997	0.00286424	0.0223411
Glycocholic Acid (GCA)	0.110329	0.057017	0.029261	0.0750735	0.00273666	0.000344399	0.000153522	4.43e-05	0.000381224	0.00279934	0.0223411
Glycoursodeoxycholic acid (G-UDCA)	0.00124174	0.00157974	0.000636393	0.000532188	0	0	1.11e-05	6.48e-06	1.09e-05	0.0026999	0.0223411
Cholic Acid	0.00543623	0.00510633	0.0038978	0.00738889	0.0246259	0.0368362	0.0235311	0.0248244	0.0130969	0.00303264	0.0339276
3-SULFINO-L-ALANINE	0.00372374	0.00578883	0.00449485	0.00170262	0.0112998	0.0309258	0.0185914	0.0176153	0.024238	0.0034078	0.0358822
L-VALINE	0.00630024	0.00876069	0.00809901	0.00986514	0.173571	0.0641256	0.236389	0.227941	0.123467	0.0037246	0.0370391
SUCCINATE	0.328865	0.155719	0.119163	0.279914	0.785893	0.427333	0.756806	0.833477	0.478413	0.00434839	0.0389181
ASPARAGINE	0.0641745	0.108247	0.169552	0.181139	0.0183814	0.0398547	0.0099594	0.0308705	0.0363945	0.00418816	0.0389181
D-(+)-RAFFINOSE	0.0990299	0.135742	0.204497	0.0533931	0.0135645	0.00794735	0.00623101	0.00532059	0.0177374	0.00510617	0.043524
MALONATE;MONO-ETHYL MALONATE	0.00230723	0.00627899	0.00336285	0.00307748	0.0208323	0.0110562	0.0143841	0.0124526	0.0267484	0.00587098	0.0456916
XANTHURENIC ACID	2.69e-05	0.00138411	2.6e-05	0.000206765	0.00175075	0.00121701	0.00228197	0.00248764	0.00284518	0.00564434	0.0456916
THIAMINE	0.00374039	0.00150742	0.000531363	0.00023554	0.478543	0.549399	0.213801	0.203212	0.198588	0.00696381	0.0522286
URATE	0.335792	0.561854	0.118717	0.377431	0.0144327	0.0164069	0.0356755	0.134502	0.0138327	0.00838981	0.0564142
Acyl-Carnitine(4-OH)	0.00348412	0.00229461	0.00110877	0.00250573	0.00574576	0.00487938	0.00458806	0.00543954	0.00888698	0.00815081	0.0564142
Glycocholic Acid (GCA)	0.26414	0.108116	0.0504932	0.188188	0.00368483	0.000569389	0.000347288	0.000492394	0.00383168	0.0078249	0.0564142
4-oxoproline;5-OXO-L-PROLINE	0.0662072	0.0343518	0.082315	0.146746	1.44707	1.24648	0.647995	0.512849	0.561962	0.0082684	0.0616685
NICOTINATE;PICOLINIC ACID	0.0103098	0.00573493	0.00221383	0.0221644	0.172137	0.09919	0.0683128	0.0827501	0.0517865	0.00950159	0.062992
4-GUANIDINOBUTANOATE	0.000619728	0.000765058	0.000890246	0.000195921	0.00203541	0.00245016	0.00565173	0.0046948	0.00271053	0.00910094	0.062992
GLUTATHIONE	0.000359628	6.63e-05	7.61e-05	9.54e-05	0.000819534	0.000472417	0.000330337	0.00063339	0.000493952	0.00915924	0.062992
L-GLUTAMINE	0.483586	0.760281	0.98837	0.79615	0.218259	0.427315	0.437982	0.485265	0.382904	0.0101791	0.06403
Glycoursodeoxycholic acid (G-UDCA)	0.00184472	0.00255985	0.000913821	0.0045208	0.000136443	0	0.000223004	0.00014311	0	0.00998037	0.06403
BOC-L-Tyrosine	0.571545	0.484086	0.78981	0.543297	0.834851	0.84165	0.754354	0.717149	0.942684	0.0197854	0.0878517
BOC-L-Tyrosine	0.489974	0.498987	0.691043	0.494251	0.735524	0.737734	0.66095	0.626346	0.841325	0.021965	0.0878517
N-BOC-L-tert-Leucine	0.494178	0.443772	0.615243	0.415701	0.710128	0.694617	0.594151	0.560823	0.785301	0.0219378	0.0878517
N-BOC-L-Aspartic Acid	0.420758	0.408922	0.521648	0.342652	0.631576	0.599651	0.515708	0.483885	0.683622	0.0195493	0.0878517
N-BOC-L-Tryptophan	0.382294	0.353605	0.479737	0.3462	0.55527	0.539574	0.468518	0.441329	0.607493	0.0190232	0.0878517
N-BOC-L-Tryptophan	0.370535	0.3402	0.463731	0.335952	0.540889	0.525055	0.456179	0.4236	0.59507	0.0198055	0.0878517
N-BOC-L-tert-Leucine	0.328573	0.291444	0.430538	0.267953	0.514218	0.499468	0.413216	0.389357	0.5738	0.0203829	0.0878517
GLUCONIC ACID/D-GULONIC ACID GAMA-LACTONE	0.5433	0.605007	0.464057	0.265691	0.287533	0.292509	0.257153	0.278835	0.270821	0.0215229	0.0878517
Salicylic Acid-D4	0.102673	0.0752526	0.164311	0.0929204	0.217217	0.202741	0.157441	0.141452	0.229064	0.01653	0.0878517
N-BOC-L-Aspartic Acid	0.0856865	0.08638	0.11943	0.0660809	0.159516	0.149433	0.117533	0.108073	0.182004	0.021196	0.0878517
ALPHA-HYDROXYISOBUTYRIC ACID	0.022591	0.00956112	0.01015	0.0145968	0.0281374	0.0522523	0.0506478	0.053377	0.102471	0.0182081	0.0878517
ASCORBIC ACID-2H	0.0490941	0.0517979	0.106076	0.0638783	0.0296228	0.036447	0.0358311	0.00860934	0.0095243	0.0145805	0.0878517
UROCANATE	0.00741682	0.0197099	0.0148143	0.0210641	0.065721	0.0519161	0.145319	0.109507	0.0421443	0.0190605	0.0878517
GLYCERIC ACID	0.0994737	0.00272908	0.0322777	0.0106367	0.0632633	0.130292	0.159281	0.170288	0.109344	0.0170896	0.0878517
Xylenesulfonate	0.00175698	0.00505833	0.00429372	0.00262926	0.0108483	0.00396724	0.0140914	0.0164357	0.0201591	0.0188467	0.0878517
D-MANNOSAMINE	0.00321785	0.00320767	0.0039473	0.000150729	0.0378632	0.020486	0.010099	0.012683	0.0379564	0.0174491	0.0878517
N-METHYL-L-GLUTAMATE;ALPHA-AMINOADIPATE;L-2-Aminoadipic Acid	0.00111116	0.00170484	0.00142902	0.000715231	0.0131234	0.00610412	0.00694576	0.00865231	0.0214255	0.0166659	0.0878517
5-hydroxyindoleacetic acid	0.000389977	0.000374375	0.000444734	0.00171667	0.00113561	0.00235393	0.00187329	0.00165969	0.00247201	0.0220856	0.0878517
2-deoxy-D-galactose (fructose/glucose)	0.0113535	0.00708113	0.00439039	0.00415934	0.0128937	0.0106127	0.0308348	0.0335603	0.0335085	0.0226106	0.0879849
DISACCHARIDE (6C/6C)/2-alpha-D-glucosyl-D-glucose	0.0111021	0.326656	0.361642	0.169267	0.0380978	0.0165902	0.0051747	0.00402666	0.0187638	0.0255297	0.0972301
2,3-dihydroxyisovalerate	0.00960819	0.014172	0.00871553	0.0176191	0.0773434	0.049532	0.0318158	0.0251628	0.0302687	0.028237	0.105301
Pantothenic Acid	0.0178867	0.00667735	0.00219682	0.0279731	0.214483	0.198042	0.054648	0.0676829	0.1138	0.0176593	0.107611
LEUCINE	0.00936962	0.0166084	0.0137864	0.0123087	0.0823378	0.0242173	0.192806	0.184105	0.0791678	0.0314613	0.112052
ASCORBIC ACID	0.0119276	0.0199048	0.0109638	0.00512803	0.0247763	0.0274561	0.0514635	0.0417088	0.086346	0.0320733	0.112052
L-Tyrosine-13C6	0.0102128	0.00997939	0.0173191	0.0090459	0.0224501	0.0206229	0.0154188	0.014307	0.026464	0.0311795	0.112052
5-HYDROXY-L-TRYPTOPHAN	0.00324334	0.000710358	0.002294	0.00104204	0.00484822	0.00780527	0.0286318	0.0235826	0.036976	0.0325515	0.112052
6-Hydroxycaproic acid	0.107082	0.00315353	0.00445435	0.0277846	0.0987043	0.240938	1.09179	1.06302	0.724005	0.0353187	0.113431
TAURINE	0.0209815	0.0711589	0.0504215	0.0285648	0.0365161	0.212506	0.131464	0.197579	0.303757	0.0354866	0.113431
6-Hydroxycaproic acid	0.0689176	0.00261096	0.00438848	0.00896888	0.0949732	0.176067	1.00703	0.933103	0.724005	0.0347263	0.113431
PYRIDOXINE	9.08e-05	1.42e-05	2.8e-05	5.4e-05	0.000603728	0.00132665	0.000326997	0.000261613	0.00146171	0.034308	0.113431
2-hydroxyglutarate	0.6304	0.226161	0.106779	0.0388024	0.521727	0.464896	0.563785	0.710152	0.608213	0.0366679	0.11515
5-HYDROXY-L-TRYPTOPHAN	0.00349782	0.000983522	0.00246611	0.00277164	0.00543592	0.00745423	0.0307348	0.0251614	0.0402887	0.0389673	0.117578
PHOSPHOCHOLINE	0.00269436	0.00210039	0.00124861	0.000584344	0.00397629	0.00183372	0.00508681	0.00577339	0.00878272	0.0389413	0.117578
4-Hydroxyphenylacetate	0.000336496	0.000550945	0.000489244	0.000523119	0.00903253	0.00353008	0.00230726	0.00241781	0.00311923	0.0394115	0.117578
2-deoxy-D-galactose (fructose/glucose)	0.0166428	0.00708113	0.00439627	0.00698981	0.0132544	0.0113066	0.0308348	0.0335603	0.0398207	0.04302	0.126239
Choline	0.778838	0.749871	0.812798	0.688969	0.717505	0.490672	0.171349	0.190657	0.495003	0.0234112	0.130017
5-Hydroxymethyl-2-furaldehyde	0.143293	0.38337	0.326074	0.0595422	0.074197	0.0557559	0.0110764	0.0100355	0.0197916	0.0251798	0.130017
Glycerophosphocholine	0.425257	0.0704779	0.259172	0.712626	0.00609619	0.0404472	0.0298146	0.029496	0.0515628	0.026605	0.130017
Taurodeoxycholic Acid (T-DCA);Taurochenodesoxycholic acid (T-CDCA)	0.0192196	0.0730754	0.100594	0.0214809	0.00405918	0.00234287	0.00677896	0.00568637	0.000594404	0.0257139	0.130017
Taurochenodesoxycholic acid (T-CDCA);Taurodeoxycholic Acid (T-DCA)	0.0145986	0.0593367	0.078664	0.0163539	0.0027257	0.00166406	0.0048009	0.00408238	0.000428004	0.0260129	0.130017
Taurochenodesoxycholic acid (T-CDCA);Taurodeoxycholic Acid (T-DCA)	0.0107885	0.0423262	0.0581392	0.0120357	0.0022492	0.00126065	0.00366747	0.0030466	0.000332148	0.0266701	0.130017
DOPAMINE	0.000822469	0.00135572	0.00124517	0.00100012	0.00118869	0.00211788	0.00356023	0.00368564	0.00407608	0.0231488	0.130017
Glycoursodeoxycholic acid (G-UDCA)	0.00116628	0.00514415	0.000736826	0.0039984	0.000133037	0	7.11e-05	3.96e-05	0	0.023874	0.130017
L-ARGININE	0.279569	0.629762	0.525838	0.490786	0.267175	0.441628	0.0565422	0.0753884	0.117138	0.0276707	0.131604
Succinic-2,2,3,3-D4 Acid	0.179697	0.177673	0.252481	0.156333	0.291546	0.282553	0.230783	0.203528	0.328128	0.045881	0.132463
GLYCERIC ACID	0.277877	0.0182857	0.0624852	0.0328947	0.215209	0.258577	0.228211	0.264953	0.189871	0.0473898	0.133151
N-ACETYL-L-ALANINE	0.0191929	0.00623921	0.00437263	0.0138995	0.0156073	0.0211445	0.021281	0.0255615	0.0418171	0.047607	0.133151
Cholic Acid	0.0186446	0.00500105	0.00382465	0.0470374	0.137974	0.195223	0.131325	0.13687	0.527856	0.0488871	0.134627
PHOSPHOCHOLINE	0.145989	0.0675236	0.230366	0.0311851	0.00484661	0.00948267	0.0178308	0.0232714	0.00369852	0.0291206	0.135203
(R)-MALATE	0.00242981	0.00487579	0.00447205	0.00557802	0.00411756	0.00232648	0.000428479	0.000219052	0.000319048	0.029913	0.135652
Dimer of Glycocholic Acid (GCA)	0.493181	0.0509769	0.0297016	0.435896	0.00070886	0.000299246	3.82e-05	0	0	0.0523769	0.137875
Cholic Acid	0.0167134	0.00451748	0.00344828	0.0416642	0.126295	0.177371	0.118518	0.123647	0.491311	0.0522588	0.137875
SARCOSINE/BETA-ALANINE	0.0040412	0.00440293	0.0131323	0.00897463	0.0100427	0.0112498	0.0322355	0.0382561	0.0476665	0.0520775	0.137875
CORTISONE	0.000476742	7.43e-05	0	0.000113205	0.000556356	0.00029903	0.00491451	0.00627657	0.00597514	0.0551689	0.143119
ISOCITRIC ACID	0.561764	0.603646	0.427359	0.666705	0.0518399	0.514115	0.416907	0.0522897	0.417618	0.057256	0.146322
Vanilloylglycine	0.021185	0.00997438	0.0014719	0.0199145	0.00104076	0.0097635	0.00160262	0.00134475	0.0014357	0.0592341	0.146322
Chenodeoxycholic Acid (CDCA);Deoxycholic Acid (DCA)	0.000472071	0.000556065	0.00046627	0.00219779	0.00229349	0.0187029	0.0114584	0.0216024	0.0478901	0.0596731	0.146322
GLYCOCHOLATE	0.0226147	0.00778132	0.00257801	0.00463382	0.00166067	8.66e-05	0.000138646	0.000218217	0	0.059438	0.146322
5-Hydroxymethyl-2-furaldehyde	0.171728	0.400118	0.34097	0.0211479	0.0761842	0.0499192	0.0118044	0.0103834	0.0204402	0.03519	0.151461
Allopurinol	0.0920776	0.082757	0.0217748	0.120076	0.0308251	0.061292	0.00764577	0.00784879	0.00207394	0.0357292	0.151461
3-UREIDOPROPIONATE	0.00229676	0.00692559	0.000759668	0.000558099	0.0918645	0.135373	0.0406507	0.0363085	0.0219763	0.0350527	0.151461
N-Methylnicotinamide	0.0598942	0.358152	0.00792859	0.00852518	0.471167	0.930891	0.240536	0.312196	0.596788	0.0375026	0.153616
INOSINE	0.0476	0.041464	0.0108202	0.0654209	0.0154427	0.0315897	0.00344478	0.00349578	0.00108321	0.0383451	0.153616
Taurochenodesoxycholic acid (T-CDCA);Taurodeoxycholic Acid (T-DCA)	0.0172855	0.121156	0.162205	0.0347331	0.00652869	0.00385357	0.011198	0.00955259	0.000927602	0.038601	0.153616
QUINATE	0.00205957	0.00452091	0.00174482	0.00365039	0.00340043	0.00323224	0.0143121	0.0123904	0.0151352	0.0640771	0.154997
PHOSPHOCHOLINE	0.156215	0.0528467	0.245706	0.0334341	0.0293472	0.0190973	0.00546249	0.0053733	0.00350337	0.0404139	0.157614
ERYTHRITOL	0.067788	0.302548	0.32846	0.071617	0.0725231	0.0608948	0.00644457	0.00572327	0.0121397	0.0414739	0.158577
C12H22O11-DISACCHARIDE-(6C/6C; GLC-GLC/GLC-FRC/GAL-GLC)	0.0302015	0.522253	0.549554	0.0520946	0.0171715	0.00487551	0.0246998	0.0309222	0.0141575	0.0686938	0.162477
L-CYSTEIC ACID	0.00463184	0.00462291	0.0353246	0.00873264	0.0339919	0.044728	0.0270168	0.0144788	0.0473191	0.0691875	0.162477
Pantetheine	0.000337699	0.00136976	8.24e-05	0.000405187	0.00348688	0.00736558	0.0319344	0.0353738	0.00728248	0.0698925	0.162477
3-HYDROXY-3-METHYLGLUTARATE	0.0143386	0.0503628	0.025064	0.0229803	0.0538516	0.125101	0.0319553	0.0503259	0.0930373	0.0731072	0.167772
N-METHYL-L-GLUTAMATE;ALPHA-AMINOADIPATE;L-2-Aminoadipic Acid	0.00117889	0.00181887	0.00142902	0.00057983	0.00368737	0.00621715	0.00743675	0.00589186	0.0218869	0.0748753	0.169654
Taurodeoxycholic Acid (T-DCA)	0.00422469	0.0159285	0.0283436	0.00552781	0.00199619	0.00112103	0.00292645	0.00245925	0.000243724	0.049072	0.18402
3-methyladipic acid	0.00738956	0.00957225	0.0143905	0.00707078	0.0147615	0.0407731	0.0118472	0.0158737	0.0393447	0.0832431	0.186257
L-GLUTAMIC ACID;N-METHYL-D-ASPARTIC ACID;O-ACETYL-L-SERINE;O-Acetyl-L-Serine	0.318239	0.0830834	0.578287	0.352977	0.410215	0.43003	1.03849	1.00329	0.575355	0.0862518	0.189894
CREATINE	0.00813673	0.0107685	0.0171098	0.00362802	0.000369155	0.0152356	0.0835907	0.100411	0.123402	0.0869905	0.189894
4-GUANIDINOBUTANOATE	0.0194574	0.0183413	0.0104644	0.00272828	0.0213	0.0309267	0.0296751	0.0283999	0.0125407	0.0567108	0.208547
Chenodeoxycholic Acid (CDCA);Deoxycholic Acid (DCA);Tetracosahexaenoic acid	3.18e-05	5e-05	0	0.000363306	0.000290212	0.00323513	0.000885422	0.00138355	0.00409707	0.0577515	0.208547
L-(+)-Lactic Acid	0.0154165	0.0393774	0.0846082	0.0167097	0.0165408	0.0122097	0.000308314	0.000337887	0.00104182	0.0603155	0.213846
XANTHINE	0.00501294	0.0278604	0.0138013	0.0618595	0.37046	0.294351	0.012042	0.308439	0.00181981	0.100544	0.216837
L-Leucine-13C6	0.0018354	0.00179479	0.00297413	0.0015614	0.00383272	0.00354312	0.00219685	0.00192631	0.00415679	0.102587	0.218609
ERYTHRITOL	0.100865	0.168635	0.281157	0.0156677	0.0728534	0.048243	0.00644457	0.00572327	0.0113489	0.0652273	0.221356
URACIL;Uracil	0.00543563	0.00111124	0.000971992	0.00355675	0.0536038	0.00788161	0.0181086	0.0226825	0.012396	0.0643929	0.221356
5-HYDROXYINDOLEACETATE	0.000295322	0.000636071	0.000121003	0.000660462	0.000738316	0.000570462	0.000682453	0.00141188	0.00097367	0.0658392	0.221356
N-formyl-L-methionine	0.000539001	0.000915385	8.24e-05	0.00024513	0.000868918	0.000383825	0.00134185	0.00315171	0.00159717	0.108131	0.227712
Taurodeoxycholic Acid (T-DCA);Taurochenodesoxycholic acid (T-CDCA)	0.00278225	0.00981747	0.0211322	0.0036429	0.00146934	0.000910434	0.00221547	0.00185835	0.000222134	0.0693195	0.229107
L-HISTIDINE	0.162508	0.198185	0.330879	0.153405	0.00622788	0.485494	0.804368	0.79094	0.491781	0.113225	0.234848
L-ISOLEUCINE	0.0047395	0.0118073	0.00725198	0.00765827	0.00515567	0.0044138	0.160803	0.153494	0.0657679	0.114144	0.234848
5-HYDROXYINDOLEACETATE	0.000794676	0.00200755	0.000141913	0.00199749	0.000787162	0.00113807	0.00782932	0.0172054	0.0107096	0.11666	0.237296
Glycocholic Acid (GCA)	0.00317453	0.00165493	0.000255906	0.00822531	0.000283817	6.05e-05	0	0	0.000250725	0.073886	0.240129
4-AMINOBUTANOATE (GABA);2-AMINO-2-METHYLPROPANOATE;3-AMINOISOBUTANOATE	0.0113133	0.124868	0.00451552	0.00963784	0.0414602	0.0794297	0.141332	0.141244	0.156072	0.0761789	0.243523
THREONINE/HOMOSERINE	0.103505	0.0359035	0.095448	0.0472957	0.0702898	0.0260817	0.0371977	0.0400426	0.025165	0.122702	0.244156
N-AMIDINO-L-ASPARTATE	0.000202764	0.000535498	0.000158164	0.000184095	0.000617319	0.000934211	0.000580526	0.000637188	0.00271861	0.12276	0.244156
N-ACETYL-DL-GLUTAMIC ACID	0.0219946	0.0227983	0.00331315	0.0203504	0.530647	0.318187	0.049082	0.0527788	0.0747436	0.127175	0.250158
DEOXYCYTIDINE	0.0067934	0.00262209	0.00159793	0.00739314	0.0025547	0.0039333	7.74e-05	7.76e-05	0.000436554	0.0800017	0.251618
Taurocholic acid (TCA)	0.303656	0.453512	0.193855	0.94756	0.418245	0.0916602	0.243296	0.0359528	0.20187	0.136504	0.254523
N-ACETYL-DL-SERINE;O-ACETYL-L-SERINE	0.0143551	0.0153219	0.00843723	0.0152782	0.016241	0.0257525	0.165192	0.209883	0.0377341	0.132579	0.254523
N-FORMYLGLYCINE	0.00195204	0.00234326	0.0051655	0.00172183	0.00379533	0.00326443	0.0110493	0.0246246	0.00869256	0.136131	0.254523
DECANOATE	0.00554201	0.00252132	0.00228166	0.00150078	0.00211645	0.0055085	0.00759159	0.00675585	0.00419613	0.135308	0.254523
GUANINE	0.00154642	0.00224246	0.000394647	0.00215068	0.00109345	0.00468121	0.00747835	0.0122707	0.00216123	0.131028	0.254523
L-METHIONINE	0.00220855	0.00479483	0.00123886	0.00325068	0.00668959	0.00141245	0.140178	0.216146	0.0460931	0.138022	0.2547
HOMOCYSTEINE	0.00387583	0.00140785	0.0017267	0.000214952	0.000174461	0.000426894	0.000384516	0.000489782	0.000707422	0.082712	0.256013
URATE	0.61919	0.717921	0.434393	0.647481	0.331581	0.305836	0.47733	0.732712	0.23132	0.140599	0.256809
L-METHIONINE	0.00216085	0.0106429	0.00123886	0.00493477	0.00491429	0.00527551	0.138931	0.214228	0.0454479	0.143201	0.25892
L-Cystine	0.0471466	0.0498024	0.0640012	0.0606472	0.00931645	0.0811836	0.00163691	0.00132	0.00364513	0.085027	0.259067
4-Hydroxybenzenesulfonic Acid	0.00255921	0.0129352	0.000350135	0.00048655	0.00346248	0.0333257	0.00834866	0.00704529	0.0289934	0.148639	0.266064
LACTATE	1.23711	0.218875	0.271674	0.276333	0.12194	0.142696	0.152223	0.188192	0.156964	0.150853	0.267353
INDOLE-3-ACETATE	0.00029068	0	0.000129616	9.86e-05	0.00115776	0.000224527	0.000230252	0.000229772	0.000485487	0.155434	0.272772
N-ACETYLPUTRESCINE	0.0653352	0.141784	0.00533812	0.032288	0.759268	0.312814	0.125508	0.0906875	0.366392	0.0911774	0.273532
5-OXO-L-PROLINE;Pyroglutamic Acid	0.0889907	0.0699127	0.0488232	0.215965	1.1885	0.975834	0.258126	0.244498	0.198588	0.0940081	0.273606
N-ALPHA-ACETYL-L-LYSINE	0.0149686	0.0142063	0.00352357	0.0211453	0.0589133	0.115829	0.0150964	0.0202746	0.147636	0.0929564	0.273606
Tauroursodeoxycholic acid (T-UDCA)	0.0119106	0.128054	0.023079	0.00906858	0.00469489	0.00181061	0.00208511	0.00277438	0.00706501	0.160414	0.278777
L-PROLINE	0.647793	0.560045	0.527346	0.539548	0.600789	0.513884	0.914503	0.895024	0.805102	0.101949	0.281496
Cholic Acid	0.00990422	0.0025229	0.00156726	0.0220208	0.0608926	0.0813036	0.0219937	0.0206331	0.184974	0.100576	0.281496
PYRIDOXINE	0.0101082	0.00158267	0.00324434	0.00492182	0.0224045	0.0732753	0.0111324	0.01298	0.0269747	0.102493	0.281496
GUANOSINE	0.0188834	0.0714624	0.00823115	0.018904	0.00992978	0.0123164	0.00069649	0.000434736	0.00193227	0.100215	0.281496
HISTAMINE	0.00145932	0.000653348	0.000798398	0.000745781	0.0136495	0.0106608	0.251694	0.171256	0.0542934	0.10906	0.29537
ALDOPENTOSE	0.0838306	0.149345	0.097739	0.0094417	0.0819328	0.0428271	0.238914	0.232571	0.262288	0.174508	0.297495
2'-DEOXYGUANOSINE;ADENOSINE	9.71e-05	0.00107091	8.14e-05	0.00115396	0.000123887	0.000140208	0.000194809	0.000202852	0.000345103	0.173428	0.297495
GLUTARATE	0.00431483	0.00800646	0.00691187	0.00636094	0.165922	0.0366333	0.014646	0.0161663	0.0397645	0.17654	0.298119
NEPSILON,NEPSILON,NEPSILON-TRIMETHYLLYSINE	0.134914	0.168468	0.0393738	0.0453908	0.263795	0.292207	0.0912673	0.110282	0.217405	0.111868	0.298438
D-(+)-RAFFINOSE	0.136411	0.0239271	0.0295785	0.005045	0.00278027	0.000210825	0.00178276	0.00137137	0.00200055	0.113833	0.298438
Homocystine	0.000894439	0.0223499	0.000405211	0.0108988	0.000350288	0.000661013	0.000356296	0.000422423	0.000502066	0.114784	0.298438
ALLANTOIN	0.0112327	0.0119683	0.0129477	0.00135042	0.00276567	0.00208854	0.0449975	0.0378807	0.067198	0.179927	0.301
3,4-Dihydroxybenzenesulfonic Acid	0.00101875	0.00558839	0.000201316	0.000184383	0.00140434	0.015518	0.00140154	0.00412782	0.0119341	0.18347	0.304084
Ferulic acid sulfate	0.00654682	0.00744277	0.00181111	0.000546832	0.00277071	0.00236275	0.0118523	0.013836	0.021698	0.186907	0.305241
3-UREIDOPROPIONATE	0.000866533	0.00382231	0.000499537	0.000280196	0.00234497	0.00706079	0.00119074	0.00182186	0.00498322	0.187578	0.305241
GLYCERALDEHYDE 3-PHOSPHATE DIETHYL ACETAL	3.75e-05	8.34e-05	0	2.93e-05	0.00405982	0.00241019	9.45e-05	0.000133794	3.48e-05	0.199112	0.321091
HYPOXANTHINE	0.00243567	0.0118936	0.00471689	0.0213934	0.219783	0.165705	0.00289161	0.025821	0.00165323	0.202854	0.321334
2',4'-DIHYDROXYACETOPHENONE	0.000890665	0.000725097	0.00137528	0.000609583	0.00167198	0.00139088	0.000940191	0.00605001	0.00193529	0.201531	0.321334
Tryptophan-2,3,3-D3	0.192656	0.174429	0.334406	0.233023	0.318016	0.305836	0.254732	0.218055	0.39058	0.206188	0.323751
Tryptophan	0.191857	0.0922463	0.188625	0.259121	0.0107166	0.131866	0.676114	0.679004	0.541486	0.209221	0.325656
Creatine-D3	0.00145922	0.00204871	0.00961528	0.000294998	0.00174381	0.00421328	0.0101447	0.00768762	0.018269	0.217477	0.33559
CITRULLINE	0.0041994	0.000732305	0.000891521	0.00138565	0.0401838	0.00570344	0.00328474	0.00678038	0.00634099	0.220473	0.337306
PHOSPHOCHOLINE	0.00263958	0.0429618	0.0553421	0.0209418	0.0111493	0.0364313	0.00625767	0.00653953	0.0110823	0.222765	0.337923
N-ACETYLNEURAMINATE	0.281144	0.343522	0.173183	0.429333	0.335208	0.171454	0.0253492	0.351131	0.0574262	0.230325	0.340728
L-GLUTAMINE	0.0261763	0.0470131	0.174861	0.0550316	0.0441647	0.0888446	0.216707	0.269207	0.125684	0.228142	0.340728
Sulfoacetaldehyde	0.0059987	0.00801231	0.00779215	0.00238657	0.0126444	0.0384779	0.0063188	0.00619508	0.100156	0.229507	0.340728
6-PHOSPHOGLUCONIC ACID	0.000222258	0.00279641	0.0209012	0.00856631	0.0026523	0.000684121	0.00305778	0.0037834	0.00374049	0.233497	0.34259
Methionine Sulfoxide	0.332584	0.470119	0.396596	0.182036	0.241458	0.450915	0.813824	0.762063	0.525696	0.145858	0.344123
ALDO/KETO-HEXOSE	0.285889	0.150295	0.382118	0.307502	0.0799406	0.272743	0.00348319	0.00292147	0.326611	0.146473	0.344123
L-METHIONINE	0.0225667	0.109299	0.0101362	0.0450661	0.0516938	0.0455429	0.352239	0.498527	0.142693	0.14071	0.344123
Cholic Acid	0.00443593	0.00136275	0.000659649	0.0110218	0.0300409	0.0395791	0.010735	0.00961506	0.114476	0.139979	0.344123
GUANINE	0.00431951	0.0059631	0.000941785	0.00574788	0.00249988	0.0108185	0.0258029	0.0426436	0.0077489	0.145337	0.344123
Tauroursodeoxycholic acid (T-UDCA)	0	0.026002	0.00534056	0.00872786	0.00453833	0.00182399	0.000496621	0.000530353	0.0015544	0.14441	0.344123
N-ALPHA-ACETYL-L-LYSINE	0.00229805	0.00518952	0.000753741	0.00751225	0.0543835	0.112536	0.00539698	0.00513665	0.031534	0.138202	0.344123
3-METHOXY-L-TYROSINE	0.000550096	0.000543838	0.000195003	0.000491334	0.00194931	0.00266462	0.000393017	0.000426428	0.0009809	0.144839	0.344123
D-RIBOSE 5-PHOSPHATE/RIBULOSE 5-PHOSPHATE	0.0169108	0.0711657	0.00448113	0.0442669	0.0309055	0.00868467	0.0141222	0.0161578	0.0125864	0.238473	0.347047
CREATINE	0.810318	0.698531	0.519498	0.871161	0.106586	0.650249	0.522876	0.615223	0.64304	0.151167	0.350924
Nicotinamide ribotide	0.00183212	0.000364949	9.52e-05	0.00175289	0.000805525	0.00155931	0.00324668	0.00221577	0.00122075	0.244038	0.35228
4-ACETAMIDOBUTANOATE	0.00277143	0.0158959	0.00146109	0.00265714	0.00777309	0.0342368	0.00313464	0.00827395	0.0191539	0.248681	0.356111
D-SACCHARIC ACID	0.0896881	0.0518368	0.220239	0.137323	0.127071	0.0681019	0.329879	0.182594	0.437246	0.250848	0.356364
Taurocholic acid (TCA)	0.013156	0.0103411	0.00825556	0.0412724	0.0166412	0.00250629	0.00413514	0.00174329	0.00694528	0.155817	0.357463
N-ACETYLSEROTONIN	0.0715614	0.0393987	0.0721862	0.0527511	0.081754	0.104765	0.0602837	0.0467311	0.0815319	0.266484	0.374032
3,4-DIHYDROXY-L-PHENYLALANINE	0.00213685	0.000567841	0.00123295	0.000731244	0.000322377	0.000915419	0.00300444	0.00465024	0.00253319	0.267464	0.374032
ASPARTATE	0.252909	0.230117	0.594994	0.532236	0.414248	0.565596	0.469407	0.500352	0.610723	0.270142	0.374849
Mannitol;HEXOSE ALCOHOL	0.747829	0.0213629	0.0187839	0.0208074	0.00960575	0.0173999	0.0158045	0.0167511	0.0129116	0.278434	0.383382
CITRAMALATE	0.022519	0.0293008	0.00835873	0.0133957	0.0618841	0.199521	0.0170951	0.0282826	0.0147914	0.285444	0.384169
PYRIDOXAMINE	0.00610331	0.0562924	0.0155302	0.000465835	0.00643102	0.00318953	0.0674194	0.0589883	0.100786	0.284515	0.384169
Arachidonic Acid (20:4)	0.0144535	0.00284386	0.163031	0.100881	0.0386829	0.000729642	0.00178954	0.0821846	0.00924461	0.282794	0.384169
TARTARIC ACID	0.380745	0.0221914	0.0201392	0.00328109	0.010611	0.00852867	0.0166368	0.0157974	0.0208732	0.289587	0.384457
Kynurenic Acid	0.0117665	0.016046	0.00217435	0.0165944	0.0380723	0.073084	0.009179	0.0104578	0.0101422	0.289954	0.384457
LysoPE (16:0)	6.96e-05	0.000282516	0.00362332	0.000138986	0.00576689	9.18e-05	0.00209679	0.0198372	0.00110378	0.295259	0.388612
CAFFEATE	0.00197584	8.89e-05	7.99e-05	0.00265389	0.000875109	0.000224863	6.17e-05	5.55e-05	0.00023762	0.175734	0.398467
OxLysoPC (18:4(OH))/OxLysoPC (18:3(Ke))	0.00860664	0.00470596	0.00162089	0.0013791	0.00516419	0.000748295	0	1.83e-05	0.000617614	0.178264	0.399556
GUANIDINOACETATE	0.00416967	0.0104912	0.00184826	0.0138743	0.0108999	0.0633457	0.00661762	0.00909566	0.0504986	0.180599	0.40019
L-Phenylalanine-13C6	0.00965398	0.00958224	0.0184868	0.0100491	0.0220077	0.0207634	0.00958436	0.0075484	0.0223249	0.313619	0.406796
Dimer of Cholic Acid	0.000280123	0	0	0.00209989	0.00881164	0.0202462	0.0115058	0.0135262	0.289505	0.312712	0.406796
CYTIDINE	0.00202235	0.00242162	0.00209963	0.0101464	0.133947	0.0238739	0.00187355	0.0124685	0.00149241	0.32015	0.409335
CARNOSINE	0.00346241	0.00350037	0.00743849	0	0.00443761	0.0500496	0.00505684	0.00835695	0.00467094	0.319822	0.409335
N-METHYL-D-ASPARTIC ACID;O-ACETYL-L-SERINE;L-GLUTAMIC ACID;O-Acetyl-L-Serine	1.12486	0.568044	0.879894	0.839147	0.907923	0.832851	1.27165	1.26408	1.0206	0.192472	0.421708
L-2-Aminoadipic Acid	0.0228649	0.0220358	0.0501418	0.0063078	0.12635	0.0947959	0.0149297	0.0170045	0.0585202	0.196905	0.426628
Taurocholic acid (TCA)	0.0203893	0.0358363	0.0128924	0.00484044	0.0250111	0.00327577	0.00372173	0.00103904	0.0062452	0.205716	0.438428
HEXOSE-6-PHOSPHATE	0.00136831	0.0112644	0.0957908	0.00777511	0.00465151	0.00259913	0.000447046	0.000326516	0.000591558	0.206848	0.438428
N-ACETYL-L-ASPARTIC ACID	0.0478394	0.0969618	0.00605897	0.0519643	0.0604906	0.950486	0.0274123	0.0821923	0.136808	0.348523	0.442451
EDTA	0.0051982	0.000702769	0.000292579	0.000547586	0.00605187	0.0380291	0.00125917	0.00182502	0.00184797	0.351117	0.442606
N-ACETYL-L-ASPARTIC ACID	0.025534	0.0969618	0.00921389	0.0519643	0.083213	0.950486	0.0753676	0.063775	0.0368125	0.363651	0.4552
TAURINE	0.0100463	0.0399354	0.0161042	0.00835518	0.0159673	0.0840999	0.0171153	0.0248462	0.0652663	0.223034	0.462678
L-KYNURENINE	0.00277443	0.00297138	0.0022725	0.0126219	0.135626	0.0962188	0.00354125	0.0017821	0.00463086	0.220869	0.462678
L-CYSTINE	0.0186153	0.0273682	0.0573859	0.0289146	0.00771761	0.0673923	0.00483017	0.00387097	0.00653549	0.374954	0.466088
N-ACETYL-DL-GLUTAMIC ACID	0.00859378	0.00803294	0.00100058	0.00555243	0.193083	0.0979354	0.0046765	0.0046216	0.00766515	0.230165	0.472444
L-METHIONINE	0.0135501	0.0371314	0.00818125	0.002948	0.0239913	0.0157087	0.00428535	0.178293	0.104936	0.233919	0.475148
MALATE;OXALOACETATE+2H-H	0.117216	0.379741	0.305347	0.462283	0.759063	0.530423	0.409832	0.29787	0.183117	0.386316	0.476901
DEOXYURIDINE	0.00258223	0.00267415	0.00173852	0.0126824	0.0179332	0.030271	0.00210291	0.00254425	0.00283876	0.390301	0.47852
PYRIDOXAMINE	0.000553157	4.54e-05	0.000117136	0	0.00232917	0.00827087	0.000173693	0.000149479	0.00107087	0.239811	0.482094
Ergothioneine	0.00213357	0.00282938	0.00274048	0.00217896	0.10039	0.0548852	0.000724223	0.00065461	0.000680522	0.245526	0.488546
ASCORBIC ACID	0.0374141	0.0647817	0.0159454	0.0136585	0.0218918	0.0274561	0.055089	0.0483779	0.0860179	0.402102	0.489635
Creatine-D3	0.0278999	0.0336882	0.0461567	0.0356016	0.0100977	0.0777754	0.0718825	0.0729594	0.040962	0.248893	0.490244
L-LYSINE	0.00494015	0.00697102	0.00759081	0.00152519	0.00253861	0.0063067	0.00595007	0.00595354	0.121909	0.409063	0.494745
Fumaric Acid;FUMARATE	0.0308958	0.00703099	0.0118348	0.0355676	0.0724348	0.0309323	0.0259949	0.0246478	0.00885403	0.433636	0.520945
OXALOACETATE+2H-H	0.0187046	0.0329414	0.022055	0.0187635	0.0288186	0.0215939	0.0261779	0.0214033	0.0338629	0.439769	0.524791
Docosahexaenoic Acid (22:6);Docosahexanoic Acid	0.00765918	0.00189765	0.109462	0.0614294	0.04126	0.000481427	0.00143233	0.06776	0.0071769	0.4502	0.533681
RIBOFLAVIN	0.00111322	0.00155166	9.2e-05	4.24e-05	0.000380943	0.000534416	0.00012189	0.000122776	0.000306624	0.273745	0.533802
NICOTINAMIDE MONONUCLEOTIDE	0.0115157	0	7.58e-05	0.00343712	0.00021793	0.000801282	0.00207648	0.00167609	0	0.28507	0.544986
Creatine-D3	0.00432928	0.00536601	0.00731929	0.00570685	0.00148816	0.0123945	0.01088	0.0107579	0.00635882	0.284656	0.544986
SUCCINATE	0.00285378	0.00103257	0.000824247	0.00215144	0.0138898	0.00285705	0.00215042	0.00288656	0.00192012	0.28884	0.546832
C6H12O6-HEXOSE/KETOSE/INOSITOL	0.147808	0.338251	0.655424	0.177681	0.199861	0.097382	0.241924	0.24751	0.410873	0.466212	0.549026
4-IMIDAZOLEACETIC ACID	0.0152721	0.00231632	0.00172816	0.0019232	0.0292937	0.0527598	0.00374894	0.00340613	0.00330909	0.293421	0.550165
L-Isoleucine	0.510231	0.781174	0.593109	0.563588	0.47149	0.427618	1.09954	1.09483	0.965446	0.298197	0.551168
L-KYNURENINE	0.00262567	0.00287708	0.00220377	0.0116854	0.0904926	0.029991	0.00340872	0.00329252	0.00450339	0.299609	0.551168
3-DEHYDROSHIKIMATE	0.00969133	0.000847373	0.000639443	0.00275873	0.00125544	0.00359663	0.001661	0.00152877	0.00221449	0.480623	0.562297
ALPHA-AMINOADIPATE/N-METHYL-L-GLUTAMATE;L-2-Aminoadipic Acid	0.0117668	0.0134427	0.0204667	0.0466169	0.0193874	0.0251627	0.00883718	0.00452224	0.0126986	0.312716	0.563755
Hippuric Acid	0.0176306	0.0379454	0.0156016	0.0039539	0.00105853	0.0338805	0.00134546	0.0049315	0.00105836	0.315125	0.563755
3-METHOXY-L-TYROSINE	0.000550096	0.000557322	0.000195003	0.000491334	0.000416938	0.00267971	0.00034752	0.000532409	0.0009809	0.313705	0.563755
UROCANATE	0.0633071	0.17769	0.0935292	0.236879	0.132321	0.151098	0.0975962	0.0744825	0.0388335	0.324995	0.570476
HYPOXANTHINE	0.00848306	0.0457265	0.0173716	0.0786203	0.33826	0.264442	0.00177939	0.0211568	0.000472473	0.330583	0.570476
Orthophosphate	0.00873522	0.0153983	0.0878954	0.0184514	0.0156654	0.0144934	0.013931	0.0077076	0.0234933	0.323309	0.570476
Dimer of Cholic Acid	0	0	0	0.000279457	0.00110725	0.00300723	0.000564455	0.00061267	0.0344135	0.330117	0.570476
ASPARTATE	0.228134	0.161652	0.307746	0.363467	0.262123	0.335119	0.102922	0.0935178	0.203225	0.347111	0.586116
2,6-Dimethylheptanoyl Carnitine	0.0125791	0.0546069	0.00255777	0.00659574	0.013486	0.0149284	0.00143394	0.00190761	0.00829132	0.348664	0.586116
ADENOSINE	0.00156601	0.000499468	3.23e-05	0.000117126	0.000461182	0.000445881	6.72e-05	5.51e-05	7.13e-05	0.3428	0.586116
N-ACETYL-D-MANNOSAMINE	0.00180948	0.00306715	0.0276673	0.0103109	0.0168114	0.0828244	0.00452862	0.00376161	0.00583679	0.525369	0.610656
LysoPE (18:1)	4.89e-05	0	0.0030622	0	0.00020254	0	8.53e-06	0.000410167	1.05e-05	0.36672	0.6112
DAMP	0.00426123	2.16e-05	5.49e-05	0	0.000167368	0.000535649	0.000704973	0.000879784	0	0.529843	0.611883
4-COUMARATE	0.00139054	0.000248032	0.000320118	0.00399774	0.00186785	0.000650321	0.000764531	0.000925622	0.000622212	0.540553	0.62025
LACTATE-dimer	0.0970852	0.0412429	0.0283111	0.0293048	0.0116101	0.00269185	0.0478264	0.0498107	0.070031	0.553814	0.627422
Linoleic Acid (18:2)	0.0317359	0.00278847	0.171441	0.115049	0.0360868	0.00201578	0.00554453	0.174263	0.0280872	0.551128	0.627422
CREATININE	0.291823	0.715215	0.376118	0.300586	0.196992	0.634546	0.200447	0.240021	0.231677	0.383856	0.629008
5-Hydroxy-N-formylkynurenine	0.000822773	0.000824156	0.0010499	0.000511672	0.00275007	0.00202135	0.000378282	0.000293301	0.00112134	0.381985	0.629008
DEOXYCARNITINE;BUTYROBETAINE	0.0344838	0.0299412	0.0590397	0.0267846	1.0978	0.0490312	0.0386278	0.0401864	0.0459824	0.394949	0.636488
Isovalerylcarnitine;Valerylcarnitine	0.0351802	0.0573531	0.0314137	0.0203147	0.0230613	0.0267143	0.0566342	0.0603765	0.0724413	0.394526	0.636488
(S)-DIHYDROOROTATE	0.00951412	0.00743009	0.0125661	0.00138009	0.00197339	0.00238007	0.00911119	0.0130122	0.00219535	0.565716	0.636875
N-ACETYL-L-ASPARTIC ACID	0.00471913	0.00296381	0.00186984	0.0041624	0.0089332	0.331732	0.00395217	0.00313345	0.00203652	0.399831	0.639075
L-CYSTATHIONINE	9.1e-05	8.29e-05	0	0.00137556	0.000179658	0.00118931	0.000802927	0.000234927	0.000586642	0.57467	0.642912
L-HISTIDINE	0.297096	0.326892	0.415504	0.355951	0.126486	0.5756	0.559465	0.550766	0.37151	0.408475	0.647582
3-DEHYDROSHIKIMATE	7.67e-05	0.000272691	0	9.65e-06	0.000126263	0.00294674	3.9e-05	2.5e-05	0.000129724	0.416648	0.655212
N-ACETYLSEROTONIN	0.00389953	0.00259015	0.00333151	0.00164697	0.00379548	0.0043653	0.000234867	0.00013007	0.00108376	0.421756	0.65659
3,4-DIHYDROXY-L-PHENYLALANINE	0.00208693	0.000544534	0.000878774	0.000375493	0.00173584	0.00201107	0.00111742	0.00172193	0.000319147	0.424258	0.65659
L-CARNITINE	0.685932	0.506081	0.546968	0.737317	0.46465	0.904327	0.646474	0.63665	0.877946	0.435549	0.660156
L-Leucine 13C6	0.250094	0.24765	0.349744	0.198684	0.375288	0.32946	0.0462942	0.0384262	0.173705	0.438926	0.660156
N-ACETYL-L-ASPARTIC ACID	0.00773279	0.0144618	0.00186984	0.00691941	0.00351714	0.321797	0.000843828	0.00241198	0.00621652	0.439689	0.660156
3-SULFINO-L-ALANINE	0.00152946	0.000354628	0.00376318	0.000251785	0.00330256	0.00715409	0.000688613	0.000169059	0.00251019	0.440104	0.660156
2-Hydroxyhippuric acid	0.0298845	0.0239864	0.00194744	0.0129299	0.00253126	0.0564043	0.0083444	0.0171052	0.0362135	0.594934	0.661448
Source Fragment TRP	0.00382356	0.00225502	0.00326883	0.00341657	0.00131594	0.00190246	0.0063443	0.00641936	0.00509713	0.44768	0.666393
GLYCINE	0.0372237	0.120642	0.0569448	0.122044	0.0425272	0.108439	0.0207373	0.0708664	0.077646	0.457786	0.67119
L-CYSTATHIONINE	0.000823732	0.000303027	0.000804562	0.00662315	0.00118959	0.00212617	0.000458755	0.000557173	0.000998004	0.456062	0.67119
Tryptophan-2,3,3-D3	0.68617	0.71717	0.873835	0.596131	0.888815	0.810101	0.406758	0.360463	0.640204	0.478731	0.6716
2-hydroxyglutarate+Na	0.0222435	0.005123	0.00332175	0.000712605	0.013672	0.0112099	0.00806254	0.0130215	0.0100885	0.473741	0.6716
Kynurenic Acid	0.00722119	0.00975479	0.00114719	0.00866081	0.0186039	0.0351155	0.00233331	0.00277003	0.0028627	0.478605	0.6716
N-BOC-L-Aspartic Acid	0.00675348	0.00754259	0.00803253	0.00441415	0.00975069	0.00785513	0.00227079	0.00200324	0.00450569	0.477136	0.6716
METHYL BETA-D-GALACTOSIDE	0.000955789	0.00114896	0.000489175	0.00198706	0.00217398	0.00299985	0.000881224	0.00101717	0.000812482	0.468595	0.6716
THEOPHYLLINE/PARAXANTHINE;THEOBROMINE	0.000379392	0.00208458	0.000404125	0.000196302	0.00314805	0.00189491	0.00034122	0.000379467	0.000850459	0.465091	0.6716
3-METHOXY-4-HYDROXYMANDELATE	0.000451588	0.00277236	0.000113558	0.000463646	0.000451326	0.0041039	0.000411317	0.000936989	0.0013607	0.611369	0.675525
ADENOSINE 5'-MONOPHOSPHATE	0.000657283	0	0	1.11e-05	0.000100784	6.59e-05	0.000103037	3.19e-05	0	0.486335	0.677395
ALANINE/SARCOSINE	0.411158	0.326328	0.300193	0.526462	0.416066	0.206238	0.568931	0.547278	0.532097	0.499322	0.681686
L-Leucine-D10	0.154957	0.172099	0.225134	0.13506	0.236308	0.19999	0.0596572	0.0535036	0.151024	0.503113	0.681686
L-Phenylalanine 13C6	0.19628	0.208751	0.261248	0.153363	0.28157	0.253724	0.0680087	0.0607805	0.165293	0.503399	0.681686
N-BOC-L-Tryptophan	0.243556	0.2398	0.288611	0.193205	0.337381	0.284273	0.108364	0.0926873	0.180744	0.500435	0.681686
Hippuric Acid	0.00319542	0.00338497	0.00625845	0.0028264	0.00552232	0.00478927	0.00132325	0.000995932	0.00267736	0.51314	0.690085
Uracil	0.243785	0.244898	0.263995	0.017867	0.181605	0.0179757	0.211039	0.25719	0.12321	0.63519	0.697539
Decanoylcarnitine	0.104737	0.0648536	0.0344293	0.0249681	0.0366262	0.0798365	0.0444602	0.0369392	0.026382	0.533317	0.70497
N-BOC-L-Tryptophan	0.0349014	0.0349426	0.043453	0.0265541	0.0525552	0.0420311	0.0124775	0.0113793	0.0242667	0.530368	0.70497
DEOXYURIDINE	0.000551297	0.00065778	0.000265888	0.00180529	0.00276273	0.00426508	9.53e-05	0.000125476	0.000181569	0.535054	0.70497
Dodecanoylcarnitine	0.00249044	0.00642136	0.00279922	0.00240941	0.0082204	0.0130542	0.00106268	0.00176905	0.00245363	0.538967	0.705359
3-HYDROXYPHENYLACETATE	0.000387027	0.0187392	0.000880266	0.0026843	0.00164229	0.00291809	0.00236581	0.00766727	0.00421681	0.650204	0.709674
Caffeine-D3	0.245528	0.257681	0.291643	0.185256	0.337381	0.306053	0.108545	0.0961649	0.189758	0.548811	0.713455
3-METHYL-2-OXOVALERIC ACID	0.0106986	0.00281496	0.00221588	0.0665272	0.033502	0.00620649	0.00949569	0.0124706	0.00754358	0.66165	0.71779
BOC-L-Tyrosine	0.37279	0.383864	0.495065	0.305276	0.495689	0.47818	0.208251	0.179774	0.337538	0.566747	0.719507
5-AMINOLEVULINIC ACID;4-HYDROXYPROLINE;trans-4-Hydroxy-L_Proline	0.047675	0.296847	0.0327059	0.0383691	0.113138	0.37142	0.0340282	0.0545126	0.207813	0.579295	0.719507
CITRULLINE	0.161164	0.0784607	0.0289919	0.0867744	0.387615	0.12947	0.0294355	0.0891816	0.0401485	0.57201	0.719507
N-AMIDINO-L-ASPARTATE	0.00255017	0.00522955	0.000114368	0.00481761	0.0121324	0.0066253	0.000862907	0.00096064	0.00297576	0.57763	0.719507
SEROTONIN	0.000963525	0.000755223	0.000490673	0.000816651	0.000905687	0.000697096	0.000350333	0.00057746	0.000821138	0.559009	0.719507
PANTOLACTONE;2-HYDROXYPHENYLACETIC ACID	0.00150541	0.00191925	0.00265275	0.00126499	0.00320373	0.00210641	0.000439516	0.000185938	0.00119259	0.568339	0.719507
Taurolithocholic acid (T-LCA)	0.000289625	0.000277924	7.9e-05	5.41e-05	0	0.00241054	3.26e-05	2.69e-05	0	0.577643	0.719507
L-LEUCINE	0.674484	0.890848	0.776755	0.697931	0.543132	0.485135	1.13214	1.0945	1.00039	0.595815	0.720536
N-ACETYLNEURAMINATE	0.233561	0.170189	0.0475356	0.310318	0.383281	0.211134	0.00321443	0.0645586	0.0202165	0.587542	0.720536
L-Tyrosine 13C6	0.0726671	0.078927	0.108841	0.0581053	0.11728	0.100535	0.0309511	0.0270881	0.0599688	0.598599	0.720536
N-BOC-L-tert-Leucine	0.0648791	0.059913	0.0867902	0.0422424	0.0912412	0.0722346	0.0255563	0.0245317	0.0563846	0.591566	0.720536
N-BOC-L-Aspartic Acid	0.0482594	0.0504969	0.0734096	0.0391645	0.0799928	0.0644721	0.0202136	0.0180475	0.0392758	0.597237	0.720536
L-ARGININE	0.00976655	0.030534	0.0269882	0.0140481	0.0245427	0.0348272	0.00786147	0.00942533	0.00851526	0.675295	0.728179
GLUCOSE/FRUCTOSE	0.120823	0.738832	0.829494	0.503858	0.561393	0.679237	0.0793646	0.0955834	0.84655	0.68255	0.731595
Xanthurenic Acid	0.000819691	0.00153555	0.000104331	0.0113531	0.0102452	0.00704405	0.00119853	0.00169313	0.00341312	0.689313	0.734447
Tryptophan	0.686882	0.495506	0.597828	0.633511	0.340014	0.469464	0.879312	0.876553	0.795626	0.61839	0.736875
Creatine-D3	0.270687	0.238765	0.350876	0.15221	0.44689	0.267956	0.0970414	0.0819139	0.152523	0.62138	0.736875
Glycyl-L-leucine	0.04194	0.0181395	0.0370982	0.00863916	0.0291572	0.0347781	0.0237202	0.0238568	0.0409017	0.62351	0.736875
BOC-L-Tyrosine	0.0245935	0.0223229	0.0328421	0.0175068	0.0352152	0.0323457	0.0101685	0.00879803	0.0185991	0.644665	0.748272
Allopurinol	0.0655819	0.192544	0.0632081	0.0166579	0.10581	0.169283	0.00518393	0.00606277	0.0133398	0.63968	0.748272
L-CYSTEINE	0.00240547	0.00202695	0.00159885	0.00188658	0.00196433	0.00213574	0.00165163	0.00150579	0.00384338	0.644455	0.748272
BOC-D-Phenylalanine	0.271614	0.265542	0.345951	0.214717	0.388789	0.342921	0.136459	0.111876	0.235708	0.651694	0.751955
GLUCOSE/FRUCTOSE	0.043476	0.382774	0.451495	0.230263	0.268811	0.346252	0.0260302	0.033765	0.467612	0.713307	0.755514
URIDINE	0.00473718	0.00140866	0.000743827	0.00568441	0.00294527	0.00765215	0.000226007	0.000241458	0.000214683	0.664212	0.76189
2-hydroxyglutarate-water	0.0773292	0.00210356	0.00489492	0.0120048	0.040345	0.0307455	0.00322888	0.00274615	0.00391152	0.677028	0.772049
Proprionylcarnitine	0.103989	0.062878	0.0649371	0.50918	0.0464311	0.115779	0.191012	0.216165	0.150485	0.695093	0.776844
ALPHA-AMINOADIPATE/N-METHYL-L-GLUTAMATE;L-2-Aminoadipic Acid	0.0113315	0.00457533	0.0034987	0.0460726	0.0188285	0.024846	0.00708151	0.00471808	0.00623654	0.697167	0.776844
PYRIDOXAMINE	0.0241831	0.021219	0.0308506	0.00785731	0.0163018	0.00861751	0.00160864	0.00113039	0.14311	0.687828	0.776844
Acyl-Carnitine(5-OH)	0.00804547	0.02622	0.00470301	0.00505861	0.015188	0.0123475	0.00917706	0.0109851	0.0172442	0.691608	0.776844
Leu Pro	0.0181972	0.152147	0.0360983	0.00898939	0.117824	0.099259	0.0341431	0.0433624	0.0411974	0.716164	0.793478
N1-Methyl-2-pyridone-5-carboxamide	0.00368826	0.00752441	0.00183418	0.00210025	0.00272301	0.0147802	0.0017492	0.00209395	0.00313551	0.726026	0.795366
3-HYDROXYKYNURENINE	4.7e-05	5.06e-05	0	0.00291903	0.000970582	0.00079874	0.000329917	0.000293217	0.00017295	0.72497	0.795366
ORNITHINE	0.0538513	0.0308579	0.0121148	0.0196518	0.0656715	0.0390757	0.000706878	0.000463247	0.0119393	0.745502	0.812139
LysoPE (18:0)	0.000196604	0.000294944	0.0065098	0.000159662	0.00215691	2.14e-05	0.000760675	0.00879541	0.00029333	0.798162	0.840417
URIDINE	0.0615714	0.0198505	0.0103726	0.0806061	0.0375407	0.116466	0.00889206	0.00848284	0.00854538	0.805844	0.840594
URACIL;Uracil	0.0215532	0.247313	0.264511	0.0152751	0.182181	0.0401934	0.1921	0.240331	0.121782	0.807722	0.840594
Leu Pro	0.00920168	0.153585	0.0325499	0.00806532	0.0530958	0.0580877	0.0354788	0.0336692	0.0288595	0.780907	0.844339
L-LYSINE	0.108656	0.0971054	0.0768784	0.0366514	0.0228357	0.0346389	0.00335091	0.00346946	0.48952	0.78372	0.844339
HEXANESULFONIC ACID-Sulfate	0.000404156	0.00121346	9.1e-05	0.000128082	0.000703315	0.000406587	0.000479292	0.000381956	0.000612672	0.816933	0.845266
L-CYSTEINE	0.00121875	0.0020986	0.00159885	0.00188658	0.00196433	0.00211942	0.00117859	0.000915313	0.0019065	0.799825	0.852273
Formylkynurenine	0.00100811	0.000967715	0.00125083	0.000613164	0.00209332	0.00168228	0.000373327	0.000338384	0.000869503	0.7965	0.852273
N1-Methyl-4-pyridone-5-carboxamide	0.0225261	0.0354304	0.0103589	0.013145	0.014355	0.0716117	0.00897596	0.0101219	0.0150925	0.806808	0.855041
Testosterone sulfate	0.011676	0.473587	0.0259307	0.10706	0.1337	0.13762	0.0992038	0.0787025	0.219111	0.838878	0.862984
L-LYSINE	0.226082	0.259001	0.286868	0.0834299	0.154927	0.176501	0.0328044	0.0219829	0.901673	0.82469	0.864594
Octanoylcarnitine	0.179615	0.0580213	0.072574	0.0597101	0.0137809	0.0927478	0.144827	0.134351	0.119786	0.822546	0.864594
N-Acetyl-Arginine	0.00357143	0.0183399	0.00308324	0.00342698	0.00900789	0.0124396	0.0027571	0.00568892	0.00140047	0.838883	0.874771
Acyl-Carnitine(2:0);L-Acetylcarnitine	0.50737	0.322929	0.271768	0.395598	0.0385884	0.686939	0.33675	0.340632	0.350668	0.85471	0.883897
N(PAI)-METHYL-L-HISTIDINE	0.0334521	0.16153	0.0109234	0.0166892	0.00819754	0.189354	0.0168611	0.0279513	0.0821147	0.8567	0.883897
2'-DEOXYCYTIDINE 5'-MONOPHOSPHATE	0.00588581	0.00040123	0.00030642	0	0.000224959	0.000747876	0.00159889	0.00213112	0.0024878	0.879014	0.899106
Isobutyrylcarnitine;Butyrylcarnitine	0.112103	0.159878	0.0878563	0.0950218	0.00207444	0.0998838	0.125854	0.141244	0.174013	0.89147	0.912647
2-hydroxyglutarate-water	0.0755644	0.0153837	0.00890346	0.0119997	0.0395005	0.0306064	0.0207772	0.0333178	0.025602	0.893926	0.912647
5-METHYLCYTOSINE HYDROCLORIDE	0.00621002	0.0263068	0.00333513	0.00402215	0.00694453	0.0362284	0.00198276	0.00347292	0.00687858	0.899667	0.913724
a-LINOLENIC ACID	0.00175504	0.000133498	0.0160226	0.00887695	0.0027405	0.000115445	0.000768693	0.0310431	0.00299846	0.913425	0.928994
C5-SUGAR ALCOHOL	0.00599995	0.00679972	0.00179621	0.0228014	0.00282052	0.00198585	0.0154986	0.0168999	0.00679158	0.921623	0.932036
L-CYSTEINE	0.00292571	0.00530565	0.0129577	0.00310713	0.00242175	0.00874782	0.00624607	0.00559023	0.00848169	0.929733	0.934957
ALLANTOIN	0.00966362	0.00996959	0.00884885	0.00124159	0.00157367	0.00137912	0.00872894	0.00746181	0.0164802	0.935272	0.944964
ADENOSINE 5'-MONOPHOSPHATE	0.00118828	0	0	5.44e-05	0.000220983	0.000299303	0.000684717	0.000334672	8.7e-05	0.959795	0.959795
Phenylalanine	0.787395	0.683791	0.633246	0.777411	0.435103	0.426708	0.980736	0.991672	0.787444	0.979537	0.984586
2-hydroxyglutarate	0.017129	0.00327924	0.00196062	0.000647137	0.00757003	0.00601416	0.00383212	0.00643947	0.00500782	0.995807	0.995807
