# Supplementary material for: Gut microbiota maturation during early human life induces enterocyte proliferation via microbial metabolites
Source: BMC Microbiol. 2020 Jul 11;20:205. doi: 10.1186/s12866-020-01892-7 (PMC7353703; doi:10.1186/s12866-020-01892-7)
Supplement: Supplementary file 4 — Additional file 4: Supplemental Table 4. Enriched pre-term metabolic pathways mapped to Escherichia coli. A list of microbial metabolic pathways enriched in pre-term stool samples compared to term stool samples as determined by KEGG orthologs. [file 12866_2020_1892_MOESM4_ESM.xls]

## Sheet: Supplemental Table 4
PT Enriched pathways mapped to E. coli
	Pathway total	Hits.total	Hits.sig	Expected	FET	EASE	Gamma P	Emp.Hits	Empirical	Pathway Number
Riboflavin metabolism	13	5	5	6.1496	0.017522	0.12612	0.0091499	0	0	P6
Pentose and glucuronate interconversions	33	13	10	15.611	0.018476	0.064178	0.0078327	0	0	P1
Valine, leucine and isoleucine biosynthesis	22	10	8	10.407	0.025402	0.095685	0.0084744	13	0.13	P4
Glyoxylate and dicarboxylate metabolism	36	23	15	17.03	0.036458	0.083911	0.008228	0	0	P2
Pyrimidine metabolism	51	25	16	24.125	0.038783	0.085547	0.0082618	1	0.01	P3
Ascorbate and aldarate metabolism	18	4	4	8.5149	0.039446	0.23502	0.012108	0	0	P8
Lysine biosynthesis	13	4	4	6.1496	0.039446	0.23502	0.012108	0	0	P9
D-Glutamine and D-glutamate metabolism	7	4	4	3.3113	0.039446	0.23502	0.012108	0	0	P10
Aminoacyl-tRNA biosynthesis	22	22	14	10.407	0.055651	0.12099	0.0090319	17	0.17	P5
Alanine, aspartate and glutamate metabolism	22	17	11	10.407	0.076376	0.17133	0.010267	17	0.17	P7
beta-Alanine metabolism	13	8	6	6.1496	0.084345	0.25095	0.012625	2	0.02	P15
Citrate cycle (TCA cycle)	16	10	7	7.5688	0.096848	0.25095	0.012625	0	0	P13
Phenylalanine metabolism	33	10	7	15.611	0.096848	0.25095	0.012625	2	0.02	P14
Pantothenate and CoA biosynthesis	22	14	9	10.407	0.11194	0.24599	0.012461	0	0	P12
Pentose phosphate pathway	26	16	10	12.299	0.11641	0.24234	0.012343	1	0.01	P11
Butanoate metabolism	17	9	6	8.0418	0.15936	0.36741	0.017273	9	0.09	P16
Biotin metabolism	7	2	2	3.3113	0.19912	0.69277	0.046682	0	0	P27
Lipoic acid metabolism	4	2	2	1.8922	0.19912	0.69277	0.046682	0	0	P28
Cyanoamino acid metabolism	17	4	3	8.0418	0.2364	0.6019	0.03447	1	0.01	P22
C5-Branched dibasic acid metabolism	8	4	3	3.7844	0.2364	0.6019	0.03447	6	0.06	P23
Arginine and proline metabolism	29	18	10	13.718	0.24115	0.40614	0.019239	34	0.34	P17
Arginine biosynthesis	16	12	7	7.5688	0.25138	0.46014	0.022438	81	0.81	P18
Lysine degradation	17	10	6	8.0418	0.25313	0.48386	0.024042	37	0.37	P20
Phenylalanine, tyrosine and tryptophan biosynthesis	23	10	6	10.88	0.25313	0.48386	0.024042	16	0.16	P21
Glycine, serine and threonine metabolism	29	21	11	13.718	0.30758	0.47134	0.02318	0	0	P19
Valine, leucine and isoleucine degradation	21	9	5	9.934	0.36985	0.62881	0.0376	30	0.3	P24
Tyrosine metabolism	10	9	5	4.7305	0.36985	0.62881	0.0376	22	0.22	P25
Monobactam biosynthesis	8	3	2	3.7844	0.42001	0.82992	0.079836	0	0	P32
Carbapenem biosynthesis	3	3	2	1.4191	0.42001	0.82992	0.079836	0	0	P33
Histidine metabolism	12	3	2	5.6766	0.42001	0.82992	0.079836	0	0	P34
Lipopolysaccharide biosynthesis	27	1	1	12.772	0.44652	1	1	0	0	P57
Nicotinate and nicotinamide metabolism	15	10	5	7.0957	0.48657	0.72544	0.052477	4	0.04	P29
Sulfur metabolism	19	10	5	8.9879	0.48657	0.72544	0.052477	18	0.18	P30
Cysteine and methionine metabolism	40	26	12	18.922	0.51469	0.66501	0.042419	0	0	P26
Pyruvate metabolism	23	15	7	10.88	0.53734	0.72927	0.05322	2	0.02	P31
Vitamin B6 metabolism	13	6	3	6.1496	0.55168	0.8316	0.08044	36	0.36	P35
Glutathione metabolism	16	9	4	7.5688	0.63124	0.84521	0.085624	38	0.38	P36
Folate biosynthesis	34	9	4	16.084	0.63124	0.84521	0.085624	0	0	P37
Thiamine metabolism	17	7	3	8.0418	0.67745	0.89407	0.10985	1	0.01	P40
Glycolysis / Gluconeogenesis	26	12	5	12.299	0.68811	0.86014	0.091971	0	0	P39
Novobiocin biosynthesis	3	2	1	1.4191	0.69392	1	1	22	0.22	P54
Peptidoglycan biosynthesis	17	2	1	8.0418	0.69392	1	1	0	0	P58
Dioxin degradation	7	2	1	3.3113	0.69392	1	1	0	0	P63
Xylene degradation	7	2	1	3.3113	0.69392	1	1	0	0	P64
Amino sugar and nucleotide sugar metabolism	43	17	7	20.341	0.70147	0.84635	0.086082	7	0.07	P38
Tryptophan metabolism	10	5	2	4.7305	0.73916	0.94801	0.15745	24	0.24	P41
Nitrogen metabolism	11	5	2	5.2035	0.73916	0.94801	0.15745	0	0	P42
Ubiquinone and other terpenoid-quinone biosynthesis	14	3	1	6.6227	0.83087	1	1	0	0	P52
Benzoate degradation	15	3	1	7.0957	0.83087	1	1	0	0	P53
D-Alanine metabolism	3	3	1	1.4191	0.83087	1	1	0	0	P55
Arachidonic acid metabolism	5	3	1	2.3652	0.83087	1	1	0	0	P62
Starch and sucrose metabolism	16	6	2	7.5688	0.8329	0.97129	0.19747	0	0	P44
Terpenoid backbone biosynthesis	16	6	2	7.5688	0.8329	0.97129	0.19747	0	0	P45
Taurine and hypotaurine metabolism	10	7	2	4.7305	0.89508	0.98416	0.23672	2	0.02	P46
Streptomycin biosynthesis	9	4	1	4.2574	0.90663	1	1	16	0.16	P56
Methane metabolism	26	16	5	12.299	0.91209	0.97054	0.19573	0	0	P43
Porphyrin and chlorophyll metabolism	34	11	3	16.084	0.93292	0.98544	0.24217	23	0.23	P47
Inositol phosphate metabolism	8	5	1	3.7844	0.94849	1	1	4	0.04	P60
Glycerophospholipid metabolism	7	5	1	3.3113	0.94849	1	1	8	0.08	P61
Galactose metabolism	38	16	4	17.976	0.97109	0.99308	0.28907	17	0.17	P48
Glycerolipid metabolism	6	6	1	2.8383	0.97161	1	1	16	0.16	P59
One carbon pool by folate	8	6	1	3.7844	0.97161	1	1	0	0	P65
Propanoate metabolism	25	10	2	11.826	0.97609	0.99735	0.34593	12	0.12	P50
Purine metabolism	73	39	11	34.532	0.98978	0.99606	0.32286	1	0.01	P49
Fructose and mannose metabolism	33	12	2	15.611	0.99149	0.9992	0.41071	16	0.16	P51
