# Supplementary material for: Gut microbiota maturation during early human life induces enterocyte proliferation via microbial metabolites
Source: BMC Microbiol. 2020 Jul 11;20:205. doi: 10.1186/s12866-020-01892-7 (PMC7353703; doi:10.1186/s12866-020-01892-7)
Supplement: Supplementary file 5 — Additional file 5: Supplemental Table 5. Enriched pre-term metabolic pathways mapped to Homo sapiens. A list of human metabolic pathways enriched in pre-term stool samples compared to term stool samples as determined by KEGG orthologs. [file 12866_2020_1892_MOESM5_ESM.xls]

## Sheet: Supplemental Table 5
PT enriched pathways mapped to H. sapiens
	Pathway total	Hits.total	Hits.sig	Expected	FET	EASE	Gamma	Emp.Hits	Empirical	Pathway Number
Tryptophan metabolism	94	67	39	14.832	4.1e-05	0.00010802	0.0047867	0	0	P1
Arginine and Proline Metabolism	45	37	24	7.1005	0.00013193	0.00044727	0.004791	0	0	P2
Aspartate and asparagine metabolism	114	66	37	17.988	0.00019613	0.00047589	0.0047914	1	0.01	P3
Linoleate metabolism	46	19	14	7.2583	0.00052756	0.0024698	0.0048171	0	0	P4
Ascorbate (Vitamin C) and Aldarate Metabolism	29	19	13	4.5759	0.0025246	0.0095119	0.0049092	3	0.03	P5
Histidine metabolism	33	23	14	5.2071	0.0082903	0.02375	0.0051012	1	0.01	P6
Pentose and Glucuronate Interconversions	15	13	9	2.3668	0.011054	0.041366	0.00535	0	0	P10
Pyrimidine metabolism	70	40	21	11.045	0.013469	0.028771	0.0051708	10	0.1	P7
Nitrogen metabolism	6	4	4	0.94674	0.014087	0.12096	0.0066514	6	0.06	P20
Alanine and Aspartate Metabolism	30	22	13	4.7337	0.015202	0.04081	0.005342	11	0.11	P9
Lysine metabolism	52	27	15	8.2051	0.019136	0.045538	0.0054109	40	0.4	P11
Chondroitin sulfate degradation	37	6	5	5.8382	0.020728	0.11105	0.0064719	7	0.07	P16
Heparan sulfate degradation	34	6	5	5.3648	0.020728	0.11105	0.0064719	7	0.07	P17
N-Glycan Degradation	16	6	5	2.5246	0.020728	0.11105	0.0064719	0	0	P18
Glutamate metabolism	15	12	8	2.3668	0.022913	0.077392	0.005901	7	0.07	P12
Tyrosine metabolism	160	84	38	25.246	0.023437	0.038147	0.0053036	0	0	P8
Vitamin B3 (nicotinate and nicotinamide) metabolism	28	19	11	4.4181	0.03041	0.078006	0.0059109	0	0	P13
TCA cycle	31	17	10	4.8915	0.033983	0.089648	0.0061023	2	0.02	P14
Beta-Alanine metabolism	20	13	8	3.1558	0.041887	0.11942	0.0066233	11	0.11	P19
Butanoate metabolism	34	20	11	5.3648	0.047072	0.10964	0.006447	47	0.47	P15
Valine, leucine and isoleucine degradation	65	23	12	10.256	0.060336	0.12806	0.0067833	15	0.15	P21
Biopterin metabolism	22	15	8	3.4714	0.10442	0.22974	0.0090255	4	0.04	P22
Keratan sulfate degradation	68	6	4	10.73	0.11181	0.34165	0.012498	0	0	P26
Vitamin B6 (pyridoxine) metabolism	11	6	4	1.7357	0.11181	0.34165	0.012498	30	0.3	P27
Hyaluronan Metabolism	8	2	2	1.2623	0.11902	0.57049	0.025665	8	0.08	P38
C5-Branched dibasic acid metabolism	10	4	3	1.5779	0.12164	0.42728	0.016194	6	0.06	P32
Glutathione Metabolism	19	11	6	2.998	0.13983	0.31688	0.011615	0	0	P24
Urea cycle/amino group metabolism	85	47	20	13.412	0.1534	0.23335	0.0091191	21	0.21	P23
Glyoxylate and Dicarboxylate Metabolism	12	9	5	1.8935	0.16303	0.37713	0.013897	0	0	P31
Vitamin B1 (thiamin) metabolism	20	7	4	3.1558	0.19151	0.45513	0.017659	0	0	P33
Pyruvate Metabolism	20	17	8	3.1558	0.19922	0.36219	0.013287	0	0	P29
Glycosphingolipid metabolism	67	17	8	10.572	0.19922	0.36219	0.013287	0	0	P30
Sialic acid metabolism	107	25	11	16.883	0.21161	0.34666	0.012685	0	0	P28
Glycosphingolipid biosynthesis - ganglioseries	62	5	3	9.783	0.22746	0.56123	0.02488	6	0.06	P37
Glycine, serine, alanine and threonine metabolism	88	47	19	13.885	0.23669	0.33696	0.012325	0	0	P25
Glycosphingolipid biosynthesis - globoseries	16	3	2	2.5246	0.27511	0.71867	0.043777	8	0.08	P41
Carbon fixation	10	8	4	1.5779	0.28299	0.55935	0.024724	1	0.01	P35
Phosphatidylinositol phosphate metabolism	59	14	6	9.3096	0.34462	0.56061	0.024829	0	0	P36
Proteoglycan biosynthesis	27	1	1	4.2603	0.34523	1	1	0	0	P85
Vitamin K metabolism	3	1	1	0.47337	0.34523	1	1	0	0	P86
Aminosugars metabolism	69	25	10	10.887	0.34957	0.51038	0.02105	0	0	P34
Vitamin H (biotin) metabolism	5	4	2	0.78895	0.42857	0.8158	0.065974	0	0	P46
Lipoate metabolism	8	4	2	1.2623	0.42857	0.8158	0.065974	64	0.64	P47
Propanoate metabolism	31	16	6	4.8915	0.49401	0.69605	0.040129	7	0.07	P40
Glycolysis and Gluconeogenesis	49	28	10	7.7317	0.51853	0.67116	0.036562	2	0.02	P39
Caffeine metabolism	11	11	4	1.7357	0.56161	0.79011	0.058771	29	0.29	P45
Parathio degradation	6	5	2	0.94674	0.56265	0.87944	0.091043	1	0.01	P51
Drug metabolism - other enzymes	31	17	6	4.8915	0.56458	0.75188	0.049992	0	0	P42
Vitamin B2 (riboflavin) metabolism	8	2	1	1.2623	0.57144	1	1	10	0.1	P80
Fatty acid oxidation, peroxisome	28	2	1	4.4181	0.57144	1	1	49	0.49	P84
Vitamin B12 (cyanocobalamin) metabolism	9	2	1	1.4201	0.57144	1	1	3	0.03	P87
Omega-6 fatty acid metabolism	55	2	1	8.6784	0.57144	1	1	0	0	P89
Glycerophospholipid metabolism	156	33	11	24.615	0.62303	0.75242	0.050101	0	0	P43
De novo fatty acid biosynthesis	106	12	4	16.726	0.64113	0.84044	0.074208	0	0	P48
N-Glycan biosynthesis	48	9	3	7.5739	0.65219	0.8728	0.087754	5	0.05	P50
Purine metabolism	80	49	16	12.623	0.66299	0.76459	0.052692	9	0.09	P44
Alkaloid biosynthesis II	10	6	2	1.5779	0.67241	0.92113	0.11787	15	0.15	P54
Ubiquinone Biosynthesis	10	6	2	1.5779	0.67241	0.92113	0.11787	14	0.14	P55
Di-unsaturated fatty acid beta-oxidation	26	3	1	4.1025	0.71961	1	1	1	0.01	P79
Fatty Acid Metabolism	63	10	3	9.9407	0.72885	0.90919	0.10883	2	0.02	P53
Pentose phosphate pathway	37	33	10	5.8382	0.7552	0.85698	0.080673	4	0.04	P49
Omega-3 fatty acid metabolism	39	7	2	6.1538	0.75865	0.94842	0.14558	0	0	P59
CoA Catabolism	7	4	1	1.1045	0.81662	1	1	11	0.11	P81
Dynorphin metabolism	8	4	1	1.2623	0.81662	1	1	0	0	P83
Phytanic acid peroxisomal oxidation	34	4	1	5.3648	0.81662	1	1	49	0.49	P90
Starch and Sucrose Metabolism	33	15	4	5.2071	0.81876	0.9339	0.12934	0	0	P57
Vitamin B5 - CoA biosynthesis from pantothenate	12	8	2	1.8935	0.8245	0.96628	0.17355	10	0.1	P63
Methionine and cysteine metabolism	94	48	14	14.832	0.82831	0.89585	0.10015	0	0	P52
Porphyrin metabolism	43	19	5	6.785	0.84154	0.93623	0.13168	30	0.3	P58
Hexose phosphorylation	20	20	5	3.1558	0.87469	0.95196	0.15027	8	0.08	P60
Drug metabolism - cytochrome P450	53	47	13	8.3628	0.87895	0.93156	0.12707	0	0	P56
Fatty acid activation	74	13	3	11.676	0.88106	0.96828	0.17757	0	0	P64
Vitamin B9 (folate) metabolism	33	17	4	5.2071	0.89128	0.96466	0.17047	2	0.02	P61
Carnitine shuttle	72	18	4	11.361	0.91693	0.9744	0.1916	0	0	P65
Prostaglandin formation from dihomo gama-linoleic acid	11	6	1	1.7357	0.92165	1	1	2	0.02	P88
Xenobiotics metabolism	110	47	12	17.357	0.93293	0.96572	0.17248	0	0	P62
Prostaglandin formation from arachidonate	78	53	13	12.308	0.95935	0.97978	0.20692	0	0	P66
Vitamin D3 (cholecalciferol) metabolism	16	8	1	2.5246	0.96658	1	1	0	0	P78
Galactose metabolism	41	33	7	6.4694	0.96947	0.98875	0.24425	8	0.08	P68
Androgen and estrogen biosynthesis and metabolism	95	51	12	14.99	0.96981	0.98586	0.22984	0	0	P67
Putative anti-Inflammatory metabolites formation from EPA	27	20	3	4.2603	0.987	0.99766	0.33733	0	0	P69
Selenoamino acid metabolism	35	16	2	5.5226	0.98956	0.99889	0.37773	29	0.29	P70
Fructose and mannose metabolism	33	18	2	5.2071	0.99508	0.99953	0.4212	45	0.45	P72
Vitamin E metabolism	54	23	3	8.5206	0.99535	0.99927	0.39909	0	0	P71
Squalene and cholesterol biosynthesis	55	19	2	8.6784	0.99664	0.99969	0.44183	35	0.35	P73
Leukotriene metabolism	92	46	7	14.517	0.9992	0.99979	0.45929	0	0	P74
D4&E4-neuroprostanes formation	37	18	1	5.8382	0.99954	1	1	55	0.55	P82
C21-steroid hormone biosynthesis and metabolism	112	69	8	17.672	1	1	0.68187	0	0	P75
Bile acid biosynthesis	82	46	3	12.939	1	1	0.72727	0	0	P76
Arachidonic acid metabolism	95	72	6	14.99	1	1	0.79172	0	0	P77
